# Supplementary material for: Trends in progress test performance of medical students at a university in Peru
Source: PLoS One. 2025 Aug 5;20(8):e0330029. doi: 10.1371/journal.pone.0330029 (PMC12324671; doi:10.1371/journal.pone.0330029)
Supplement: S1 Appendix — (XLSX) [file pone.0330029.s001.xlsx]

## Sheet: BASE COMPLETA FINAL
ID	SEX	ENTRY_COHORT	SCORE_PT_2017	PT_2017_TAKEN	SCORE_PT_2018	PT_2018_TAKEN	SCORE_PT_2019	PT_2019_TAKEN	SCORE_PT_2020	PT_2020_TAKEN	SCORE_PT_2021	PT_2021_TAKEN	SCORE_PT_2022	PT_2022_TAKEN	SCORE_PT_2023	PT_2023_TAKEN	SCORE_PT_2024	PT_2024_TAKEN
1	1	2017	#NULL!	0	6.56	1	#NULL!	0	9.36	1	10	1	8.24	1	7.29482	1	#NULL!	0
2	0	2017	9.2	1	8.88	1	7.68	1	9.6	1	10.72	1	9.04	1	8.20428	1	#NULL!	0
3	1	2017	8.96	1	9.44	1	7.76	1	8.56	1	9.76	1	7.28	1	8.05658	1	#NULL!	0
4	1	2017	10.8	1	#NULL!	0	9.52	1	#NULL!	0	11.44	1	10.4	1	8.72119	1	#NULL!	0
5	0	2017	6.64	1	#NULL!	0	7.84	1	8.4	1	8.72	1	6.48	1	5.64712	1	#NULL!	0
6	1	2017	3.6	1	6.16	1	#NULL!	0	#NULL!	0	7.6	1	7.76	1	9.16667	1	7.76	1
7	1	2017	8.32	1	7.2	1	6.88	1	8.48	1	8.64	1	#NULL!	0	7.49147	1	8.24	1
8	0	2017	#NULL!	0	#NULL!	0	#NULL!	0	9.92	1	#NULL!	0	#NULL!	0	8.16442	1	8.08	1
9	0	2017	11.76	1	12.64	1	10.48	1	11.2	1	10.08	1	#NULL!	#NULL!	10.0222	1	#NULL!	0
10	0	2017	7.84	1	#NULL!	0	7.36	1	#NULL!	0	11.92	1	10.96	1	#NULL!	0	#NULL!	#NULL!
11	1	2017	8.96	1	#NULL!	0	#NULL!	0	10.16	1	12.48	1	11.04	1	#NULL!	0	#NULL!	#NULL!
12	1	2017	7.68	1	8	1	8.72	1	8.72	1	8.64	1	8.96	1	#NULL!	0	#NULL!	0
13	1	2017	10.48	1	10.64	1	9.44	1	10.8	1	11.04	1	9.2	1	#NULL!	0	#NULL!	0
14	1	2017	#NULL!	0	#NULL!	0	7.6	1	9.04	1	10.48	1	8	1	#NULL!	0	#NULL!	0
15	1	2017	7.92	1	#NULL!	0	#NULL!	0	9.04	1	9.92	1	9.12	1	#NULL!	0	#NULL!	0
16	0	2017	7.2	1	#NULL!	0	#NULL!	0	#NULL!	0	11.28	1	#NULL!	0	#NULL!	0	#NULL!	0
17	0	2017	9.44	1	9.68	1	#NULL!	0	7.6	1	11.92	1	#NULL!	0	#NULL!	0	#NULL!	0
18	0	2017	9.2	1	10	1	8.64	1	#NULL!	0	6.56	1	#NULL!	0	#NULL!	0	8.08	1
19	1	2017	7.68	1	9.76	1	9.04	1	10.24	1	#NULL!	0	#NULL!	0	#NULL!	0	#NULL!	#NULL!
20	0	2017	9.36	1	#NULL!	0	9.84	1	10.32	1	#NULL!	0	#NULL!	0	#NULL!	0	#NULL!	0
21	1	2017	#NULL!	0	11.12	1	10.56	1	10.56	1	12.72	1	11.36	1	#NULL!	#NULL!	#NULL!	#NULL!
22	1	2017	9.44	1	11.12	1	9.52	1	10.24	1	11.12	1	10.08	1	#NULL!	#NULL!	#NULL!	#NULL!
23	0	2017	13.04	1	12.88	1	11.44	1	9.76	1	11.36	1	13.28	1	#NULL!	#NULL!	#NULL!	#NULL!
24	1	2017	12	1	8.88	1	10.08	1	12.72	1	12.64	1	12.32	1	#NULL!	#NULL!	#NULL!	#NULL!
25	1	2017	9.04	1	9.36	1	9.28	1	8.64	1	9.84	1	8.4	1	#NULL!	#NULL!	#NULL!	#NULL!
26	1	2017	11.44	1	11.44	1	10.56	1	12.08	1	12.88	1	10.64	1	#NULL!	#NULL!	#NULL!	#NULL!
27	0	2017	10.48	1	10.64	1	9.44	1	8.88	1	11.2	1	9.68	1	#NULL!	#NULL!	#NULL!	#NULL!
28	0	2017	13.2	1	14.4	1	11.12	1	8.8	1	13.44	1	13.36	1	#NULL!	#NULL!	#NULL!	#NULL!
29	0	2017	9.04	1	10.48	1	8.88	1	10.8	1	11.28	1	9.76	1	#NULL!	#NULL!	#NULL!	#NULL!
30	0	2017	9.2	1	11.12	1	#NULL!	0	10.48	1	10.64	1	11.92	1	#NULL!	#NULL!	#NULL!	#NULL!
31	0	2017	12	1	12.08	1	9.12	1	11.92	1	13.68	1	12.32	1	#NULL!	#NULL!	#NULL!	#NULL!
32	1	2017	7.12	1	10.08	1	6.64	1	8.32	1	8.8	1	7.28	1	#NULL!	#NULL!	#NULL!	#NULL!
33	0	2017	8.4	1	10.4	1	8.72	1	10.88	1	13.36	1	10.72	1	#NULL!	#NULL!	#NULL!	#NULL!
34	0	2017	10.88	1	12.72	1	10.48	1	12.48	1	11.6	1	#NULL!	0	#NULL!	#NULL!	#NULL!	#NULL!
35	0	2017	10.4	1	12.24	1	9.68	1	12.8	1	12.56	1	#NULL!	0	#NULL!	#NULL!	#NULL!	#NULL!
36	1	2017	12.88	1	13.92	1	11.2	1	13.68	1	14.72	1	#NULL!	0	#NULL!	#NULL!	#NULL!	#NULL!
37	0	2017	8.88	1	11.36	1	11.6	1	10.48	1	12.56	1	#NULL!	0	#NULL!	#NULL!	#NULL!	#NULL!
38	1	2017	10	1	#NULL!	0	9.12	1	10.72	1	13.2	1	#NULL!	0	#NULL!	#NULL!	#NULL!	#NULL!
39	0	2017	10.8	1	7.52	1	9.76	1	12.4	1	12	1	#NULL!	0	#NULL!	#NULL!	#NULL!	#NULL!
40	0	2017	8.8	1	#NULL!	0	7.36	1	4.96	1	11.12	1	#NULL!	0	#NULL!	#NULL!	#NULL!	#NULL!
41	1	2017	9.36	1	10.88	1	9.2	1	10	1	12.72	1	#NULL!	0	#NULL!	#NULL!	#NULL!	#NULL!
42	0	2017	15.28	1	16.72	1	14.08	1	15.44	1	14.64	1	#NULL!	0	#NULL!	#NULL!	#NULL!	#NULL!
43	0	2017	9.76	1	12.16	1	9.68	1	12.16	1	13.6	1	#NULL!	0	#NULL!	#NULL!	#NULL!	#NULL!
44	0	2017	13.2	1	14.88	1	11.92	1	11.76	1	13.2	1	#NULL!	0	#NULL!	#NULL!	#NULL!	#NULL!
45	1	2017	8.88	1	11.44	1	8.72	1	12.4	1	13.76	1	#NULL!	0	#NULL!	#NULL!	#NULL!	#NULL!
46	0	2017	6.88	1	14.88	1	11.44	1	14.56	1	14.32	1	#NULL!	0	#NULL!	#NULL!	#NULL!	#NULL!
47	0	2017	8.4	1	#NULL!	0	6.64	1	8.88	1	10.32	1	#NULL!	0	#NULL!	#NULL!	#NULL!	#NULL!
48	1	2017	12.24	1	12	1	10.48	1	13.2	1	12.32	1	#NULL!	0	#NULL!	#NULL!	#NULL!	#NULL!
49	1	2017	#NULL!	0	#NULL!	0	4.08	1	4.16	1	#NULL!	0	#NULL!	0	#NULL!	#NULL!	#NULL!	#NULL!
50	1	2017	#NULL!	0	7.36	1	#NULL!	0	10.24	1	#NULL!	0	#NULL!	#NULL!	#NULL!	#NULL!	#NULL!	#NULL!
51	0	2017	#NULL!	0	11.12	1	9.68	1	9.2	1	#NULL!	#NULL!	#NULL!	#NULL!	#NULL!	#NULL!	#NULL!	#NULL!
52	0	2018	#NULL!	#NULL!	13.28	1	12.08	1	11.52	1	13.36	1	13.12	1	12.3724	1	#NULL!	#NULL!
53	1	2018	#NULL!	#NULL!	12.16	1	11.28	1	10.8	1	12.64	1	12.4	1	11.8745	1	#NULL!	#NULL!
54	1	2018	#NULL!	#NULL!	11.84	1	9.76	1	8.96	1	10.08	1	10.64	1	10.1296	1	#NULL!	#NULL!
55	1	2018	#NULL!	#NULL!	11.28	1	9.68	1	11.52	1	12.72	1	11.84	1	10.4681	1	#NULL!	#NULL!
56	1	2018	#NULL!	#NULL!	9.84	1	8	1	7.52	1	10.56	1	8.96	1	9.39403	1	#NULL!	#NULL!
57	0	2018	#NULL!	#NULL!	12.24	1	11.92	1	11.92	1	12.8	1	12.16	1	11.2942	1	#NULL!	#NULL!
58	1	2018	#NULL!	#NULL!	12.08	1	12.16	1	10.4	1	12.8	1	11.2	1	10.7922	1	#NULL!	#NULL!
59	1	2018	#NULL!	#NULL!	15.04	1	12.88	1	13.52	1	12.88	1	12.32	1	11.3735	1	#NULL!	#NULL!
60	1	2018	#NULL!	#NULL!	#NULL!	0	9.52	1	11.36	1	12.88	1	10.48	1	10.0877	1	#NULL!	0
61	1	2018	#NULL!	#NULL!	11.84	1	11.28	1	12.24	1	1.36	1	10.72	1	9.4636	1	#NULL!	0
62	0	2018	#NULL!	#NULL!	11.6	1	9.68	1	6.48	1	8.08	1	8.4	1	9.21153	1	#NULL!	0
63	0	2018	#NULL!	#NULL!	10.46	1	#NULL!	0	10.16	1	11.52	1	9.04	1	8.94838	1	#NULL!	0
64	1	2018	#NULL!	#NULL!	8.88	1	7.28	1	10.8	1	10.16	1	7.84	1	8.11555	1	#NULL!	0
65	0	2018	#NULL!	#NULL!	11.44	1	9.36	1	10.16	1	11.84	1	10.08	1	9.21605	1	#NULL!	0
66	0	2018	#NULL!	#NULL!	7.04	1	8	1	9.28	1	11.36	1	8.72	1	7.76568	1	#NULL!	0
67	1	2018	#NULL!	#NULL!	9.6	1	9.44	1	8.72	1	7.52	1	8.16	1	9.30934	1	#NULL!	0
68	1	2018	#NULL!	#NULL!	7.28	1	11.12	1	8.4	1	12.4	1	13.04	1	10.1225	1	#NULL!	0
69	0	2018	#NULL!	#NULL!	10.88	1	10.32	1	12.56	1	10.64	1	9.76	1	10.0766	1	#NULL!	0
70	1	2018	#NULL!	#NULL!	7.84	1	#NULL!	0	9.76	1	12.8	1	7.2	1	9.79129	1	#NULL!	0
71	0	2018	#NULL!	#NULL!	8.72	1	7.68	1	7.52	1	1.84	1	9.04	1	6.70296	1	#NULL!	0
72	1	2018	#NULL!	#NULL!	11.44	1	10.8	1	8.72	1	5.04	1	10	1	11.0839	1	#NULL!	0
73	0	2018	#NULL!	#NULL!	14	1	11.92	1	11.52	1	12	1	13.76	1	12.6396	1	#NULL!	0
74	0	2018	#NULL!	#NULL!	10.72	1	#NULL!	0	9.68	1	10.72	1	8.8	1	6.62291	1	#NULL!	0
75	1	2018	#NULL!	#NULL!	6.24	1	#NULL!	0	8.72	1	9.28	1	7.44	1	6.32112	1	7.12	1
76	0	2018	#NULL!	#NULL!	3.52	1	8.4	1	5.36	1	11.36	1	9.04	1	8.01163	1	9.23077	1
77	0	2018	#NULL!	#NULL!	10.48	1	7.28	1	#NULL!	0	10.16	1	9.2	1	8.48333	1	9.39271	1
78	0	2018	#NULL!	#NULL!	10.56	1	10	1	#NULL!	0	9.68	1	9.12	1	8.01674	1	7.68	1
79	0	2018	#NULL!	#NULL!	6.72	1	2.08	1	6.48	1	8.32	1	7.76	1	6.44806	1	6.23482	1
80	0	2018	#NULL!	#NULL!	10.72	1	9.6	1	10.56	1	12.64	1	10.24	1	8.89393	1	8.08	1
81	0	2018	#NULL!	#NULL!	11.36	1	#NULL!	0	10.08	1	9.12	1	8.88	1	8.07907	1	5.74899	1
82	0	2018	#NULL!	#NULL!	8.64	1	7.84	1	9.44	1	10.8	1	12.8	1	9.78121	1	8.8	1
83	0	2018	#NULL!	#NULL!	11.68	1	12	1	13.2	1	11.52	1	11.92	1	10.7118	1	10.96	1
84	0	2018	#NULL!	#NULL!	7.04	1	8.4	1	6.56	1	7.76	1	10.72	1	9.40504	1	10.2834	1
85	1	2018	#NULL!	#NULL!	11.6	1	10	1	9.28	1	8.48	1	9.68	1	10.0111	1	3.04	1
86	0	2018	#NULL!	#NULL!	10.4	1	7.6	1	6.64	1	3.44	1	#NULL!	0	7.18192	1	#NULL!	0
87	0	2018	#NULL!	#NULL!	11.6	1	8.8	1	7.84	1	9.44	1	#NULL!	0	8.88889	1	8.56	1
88	1	2018	#NULL!	#NULL!	9.12	1	8.4	1	8.96	1	9.2	1	#NULL!	0	6.67132	1	8.98785	1
89	0	2018	#NULL!	#NULL!	10.64	1	10.24	1	7.68	1	12.4	1	8.96	1	#NULL!	0	#NULL!	#NULL!
90	1	2018	#NULL!	#NULL!	11.76	1	9.04	1	9.36	1	10.96	1	10.32	1	#NULL!	0	#NULL!	#NULL!
91	0	2018	#NULL!	#NULL!	10.4	1	7.92	1	6.32	1	8.96	1	8.32	1	#NULL!	0	#NULL!	#NULL!
92	0	2018	#NULL!	#NULL!	14.48	1	11.52	1	8.8	1	10	1	10	1	#NULL!	0	#NULL!	#NULL!
93	0	2018	#NULL!	#NULL!	11.12	1	9.84	1	7.92	1	8.32	1	9.68	1	#NULL!	0	#NULL!	#NULL!
94	0	2018	#NULL!	#NULL!	14.96	1	12.88	1	13.2	1	14.48	1	12.56	1	#NULL!	0	#NULL!	#NULL!
95	0	2018	#NULL!	#NULL!	12.64	1	11.68	1	11.36	1	13.68	1	12.64	1	#NULL!	0	#NULL!	#NULL!
96	0	2018	#NULL!	#NULL!	12.56	1	10.32	1	8.64	1	8.72	1	10.8	1	#NULL!	0	#NULL!	#NULL!
97	0	2018	#NULL!	#NULL!	12.4	1	11.04	1	11.2	1	12.96	1	11.6	1	#NULL!	0	#NULL!	#NULL!
98	1	2018	#NULL!	#NULL!	12.16	1	10.16	1	10.16	1	12.48	1	11.28	1	#NULL!	0	#NULL!	#NULL!
99	1	2018	#NULL!	#NULL!	12.88	1	11.76	1	11.76	1	12.56	1	12.48	1	#NULL!	0	#NULL!	#NULL!
100	0	2018	#NULL!	#NULL!	14.72	1	11.44	1	10.56	1	11.76	1	9.92	1	#NULL!	0	#NULL!	#NULL!
101	1	2018	#NULL!	#NULL!	10.32	1	10.08	1	8.72	1	11.68	1	11.52	1	#NULL!	0	#NULL!	#NULL!
102	0	2018	#NULL!	#NULL!	13.2	1	10.56	1	13.12	1	12.96	1	12.8	1	#NULL!	0	#NULL!	0
103	1	2018	#NULL!	#NULL!	9.52	1	7.92	1	8.16	1	8.16	1	9.52	1	#NULL!	0	#NULL!	0
104	0	2018	#NULL!	#NULL!	9.52	1	8.72	1	9.36	1	11.36	1	10.4	1	#NULL!	0	#NULL!	0
105	0	2018	#NULL!	#NULL!	8.24	1	#NULL!	0	10.56	1	13.36	1	#NULL!	0	#NULL!	#NULL!	#NULL!	#NULL!
106	1	2018	#NULL!	#NULL!	8.48	1	6.64	1	6.72	1	7.6	1	#NULL!	0	#NULL!	#NULL!	#NULL!	#NULL!
107	0	2018	#NULL!	#NULL!	7.44	1	4.32	1	#NULL!	0	#NULL!	0	#NULL!	0	#NULL!	#NULL!	#NULL!	#NULL!
108	0	2018	#NULL!	#NULL!	11.92	1	10.32	1	7.52	1	8	1	#NULL!	#NULL!	#NULL!	#NULL!	#NULL!	#NULL!
109	0	2019	#NULL!	#NULL!	#NULL!	#NULL!	12.88	1	12.32	1	14.48	1	12.32	1	11.0184	1	#NULL!	0
110	0	2019	#NULL!	#NULL!	#NULL!	#NULL!	11.36	1	10.88	1	12.88	1	13.68	1	10.8106	1	#NULL!	0
111	0	2019	#NULL!	#NULL!	#NULL!	#NULL!	11.44	1	13.28	1	12.96	1	12	1	10.1321	1	#NULL!	0
112	1	2019	#NULL!	#NULL!	#NULL!	#NULL!	10.8	1	10.8	1	12.8	1	10.4	1	10.3065	1	#NULL!	0
113	0	2019	#NULL!	#NULL!	#NULL!	#NULL!	7.04	1	8.56	1	8.32	1	8.32	1	7.37145	1	#NULL!	0
114	0	2019	#NULL!	#NULL!	#NULL!	#NULL!	11.2	1	12.08	1	13.2	1	12.32	1	9.85683	1	#NULL!	0
115	1	2019	#NULL!	#NULL!	#NULL!	#NULL!	10.48	1	9.36	1	12.08	1	9.04	1	9.16717	1	#NULL!	0
116	0	2019	#NULL!	#NULL!	#NULL!	#NULL!	9.12	1	9.52	1	8.48	1	7.76	1	8.01775	1	#NULL!	0
117	1	2019	#NULL!	#NULL!	#NULL!	#NULL!	8.48	1	9.36	1	11.52	1	10.16	1	7.83122	1	#NULL!	0
118	1	2019	#NULL!	#NULL!	#NULL!	#NULL!	9.2	1	12.16	1	13.36	1	10.72	1	10.0978	1	#NULL!	0
119	1	2019	#NULL!	#NULL!	#NULL!	#NULL!	9.6	1	11.28	1	11.44	1	10.4	1	11.336	1	#NULL!	0
120	1	2019	#NULL!	#NULL!	#NULL!	#NULL!	#NULL!	0	12	1	11.92	1	10.72	1	9.8901	1	#NULL!	0
121	0	2019	#NULL!	#NULL!	#NULL!	#NULL!	7.68	1	8.72	1	11.2	1	10.16	1	8.37871	1	#NULL!	0
122	1	2019	#NULL!	#NULL!	#NULL!	#NULL!	10.08	1	11.76	1	12.16	1	11.6	1	9.92337	1	#NULL!	0
123	0	2019	#NULL!	#NULL!	#NULL!	#NULL!	10.72	1	11.68	1	13.76	1	10.64	1	10.0766	1	#NULL!	0
124	0	2019	#NULL!	#NULL!	#NULL!	#NULL!	8.56	1	8.56	1	10.8	1	10.8	1	9.43033	1	#NULL!	0
125	0	2019	#NULL!	#NULL!	#NULL!	#NULL!	10.56	1	10.72	1	14.88	1	9.92	1	10.0333	1	#NULL!	0
126	1	2019	#NULL!	#NULL!	#NULL!	#NULL!	11.04	1	12.56	1	13.68	1	10.96	1	10.6685	1	#NULL!	0
127	1	2019	#NULL!	#NULL!	#NULL!	#NULL!	9.36	1	12.16	1	13.76	1	8.72	1	9.18834	1	#NULL!	0
128	1	2019	#NULL!	#NULL!	#NULL!	#NULL!	11.68	1	14.32	1	13.68	1	8.96	1	10.0212	1	#NULL!	0
129	0	2019	#NULL!	#NULL!	#NULL!	#NULL!	10.56	1	11.12	1	13.04	1	9.76	1	8.29099	1	#NULL!	0
130	0	2019	#NULL!	#NULL!	#NULL!	#NULL!	13.6	1	16	1	13.52	1	13.6	1	12.7495	1	12.32	1
131	1	2019	#NULL!	#NULL!	#NULL!	#NULL!	#NULL!	0	3.76	1	8.08	1	9.6	1	9.34676	1	8.48	1
132	0	2019	#NULL!	#NULL!	#NULL!	#NULL!	8.72	1	5.68	1	6.96	1	8.32	1	8.86085	1	8.90688	1
133	1	2019	#NULL!	#NULL!	#NULL!	#NULL!	8.72	1	9.52	1	9.6	1	8.48	1	9.65116	1	9.31174	1
134	0	2019	#NULL!	#NULL!	#NULL!	#NULL!	9.68	1	10.08	1	13.12	1	8.56	1	9.15608	1	7.76	1
135	0	2019	#NULL!	#NULL!	#NULL!	#NULL!	10.72	1	10.24	1	11.04	1	9.84	1	10.6241	1	5.2	1
136	1	2019	#NULL!	#NULL!	#NULL!	#NULL!	6.88	1	10.88	1	8.88	1	8	1	7.07201	1	4.96	1
137	1	2019	#NULL!	#NULL!	#NULL!	#NULL!	6.8	1	10.64	1	10.24	1	9.44	1	8.04496	1	8.17814	1
138	1	2019	#NULL!	#NULL!	#NULL!	#NULL!	11.68	1	11.92	1	14.4	1	10.72	1	8.25078	1	10.3644	1
139	0	2019	#NULL!	#NULL!	#NULL!	#NULL!	11.36	1	10.48	1	13.76	1	9.36	1	8.05659	1	10.5263	1
140	1	2019	#NULL!	#NULL!	#NULL!	#NULL!	7.84	1	10.08	1	9.52	1	8.64	1	8.03643	1	8.16	1
141	1	2019	#NULL!	#NULL!	#NULL!	#NULL!	#NULL!	0	10.96	1	10.64	1	8.64	1	8.50463	1	8.64	1
142	1	2019	#NULL!	#NULL!	#NULL!	#NULL!	8.96	1	9.12	1	10.64	1	9.84	1	8.09147	1	9.1498	1
143	1	2019	#NULL!	#NULL!	#NULL!	#NULL!	12.08	1	10.96	1	10.48	1	9.2	1	7.77907	1	8.74494	1
144	0	2019	#NULL!	#NULL!	#NULL!	#NULL!	7.92	1	6.88	1	6.08	1	8.4	1	7.3049	1	8.96	1
145	1	2019	#NULL!	#NULL!	#NULL!	#NULL!	8.96	1	6.96	1	8.88	1	7.52	1	8.31085	1	7.77328	1
146	0	2019	#NULL!	#NULL!	#NULL!	#NULL!	#NULL!	0	8.08	1	10.16	1	9.04	1	8.13992	1	8.74494	1
147	1	2019	#NULL!	#NULL!	#NULL!	#NULL!	8.88	1	11.2	1	14.56	1	9.44	1	9.44142	1	9.44	1
148	1	2019	#NULL!	#NULL!	#NULL!	#NULL!	#NULL!	0	10.48	1	10.24	1	10.08	1	8.52403	1	9.31174	1
149	1	2019	#NULL!	#NULL!	#NULL!	#NULL!	8.24	1	12	1	9.36	1	9.12	1	8.11667	1	10.3644	1
150	0	2019	#NULL!	#NULL!	#NULL!	#NULL!	13.44	1	14.16	1	14	1	14.8	1	12.7374	1	12.16	1
151	1	2019	#NULL!	#NULL!	#NULL!	#NULL!	13.76	1	11.44	1	12.96	1	13.2	1	11.0506	1	10	1
152	0	2019	#NULL!	#NULL!	#NULL!	#NULL!	10.08	1	10.4	1	12.88	1	8.4	1	6.50636	1	10.6883	1
153	0	2019	#NULL!	#NULL!	#NULL!	#NULL!	9.52	1	11.2	1	8.96	1	10.8	1	9.23256	1	10.2024	1
154	1	2019	#NULL!	#NULL!	#NULL!	#NULL!	#NULL!	0	6.08	1	5.36	1	7.04	1	7.0313	1	5.28	1
155	0	2019	#NULL!	#NULL!	#NULL!	#NULL!	8.16	1	10.32	1	#NULL!	0	8.32	1	7.51925	1	#NULL!	0
156	1	2019	#NULL!	#NULL!	#NULL!	#NULL!	6.88	1	11.04	1	10	1	#NULL!	0	6.70323	1	#NULL!	#NULL!
157	1	2019	#NULL!	#NULL!	#NULL!	#NULL!	9.04	1	10	1	10.48	1	#NULL!	0	8.39988	1	#NULL!	0
158	1	2019	#NULL!	#NULL!	#NULL!	#NULL!	13.44	1	10.24	1	13.76	1	#NULL!	0	8.86899	1	10.2024	1
159	1	2019	#NULL!	#NULL!	#NULL!	#NULL!	7.44	1	7.6	1	#NULL!	0	#NULL!	0	6.84199	1	7.6	1
160	0	2019	#NULL!	#NULL!	#NULL!	#NULL!	10.08	1	10.72	1	9.28	1	8.4	1	#NULL!	0	8.16	1
161	0	2019	#NULL!	#NULL!	#NULL!	#NULL!	7.68	1	9.76	1	10	1	9.68	1	#NULL!	0	6.8	1
162	1	2019	#NULL!	#NULL!	#NULL!	#NULL!	#NULL!	0	9.2	1	9.04	1	6.8	1	#NULL!	0	7.92	1
163	1	2019	#NULL!	#NULL!	#NULL!	#NULL!	#NULL!	0	#NULL!	0	#NULL!	0	#NULL!	0	#NULL!	0	#NULL!	0
164	0	2019	#NULL!	#NULL!	#NULL!	#NULL!	10.08	1	10.24	1	11.44	1	8.8	1	#NULL!	#NULL!	#NULL!	#NULL!
165	1	2019	#NULL!	#NULL!	#NULL!	#NULL!	#NULL!	0	#NULL!	0	5.68	1	#NULL!	0	#NULL!	#NULL!	#NULL!	#NULL!
166	1	2019	#NULL!	#NULL!	#NULL!	#NULL!	#NULL!	0	9.84	1	8.88	1	#NULL!	#NULL!	#NULL!	#NULL!	#NULL!	#NULL!
167	0	2019	#NULL!	#NULL!	#NULL!	#NULL!	#NULL!	0	#NULL!	0	11.2	1	#NULL!	#NULL!	#NULL!	#NULL!	#NULL!	#NULL!
168	1	2020	#NULL!	#NULL!	#NULL!	#NULL!	#NULL!	#NULL!	9.28	1	10.08	1	7.68	1	8.41978	1	#NULL!	#NULL!
169	1	2020	#NULL!	#NULL!	#NULL!	#NULL!	#NULL!	#NULL!	7.2	1	8.32	1	7.6	1	4.07048	1	#NULL!	0
170	0	2020	#NULL!	#NULL!	#NULL!	#NULL!	#NULL!	#NULL!	13.04	1	11.2	1	11.36	1	9.14574	1	8.74494	1
171	1	2020	#NULL!	#NULL!	#NULL!	#NULL!	#NULL!	#NULL!	10.96	1	11.84	1	9.6	1	9.70504	1	9.79757	1
172	0	2020	#NULL!	#NULL!	#NULL!	#NULL!	#NULL!	#NULL!	9.68	1	10.56	1	9.92	1	8.95	1	8.82591	1
173	1	2020	#NULL!	#NULL!	#NULL!	#NULL!	#NULL!	#NULL!	8	1	8.64	1	7.6	1	7.13643	1	8.17814	1
174	1	2020	#NULL!	#NULL!	#NULL!	#NULL!	#NULL!	#NULL!	11.12	1	11.2	1	9.04	1	10.1876	1	9.79757	1
175	1	2020	#NULL!	#NULL!	#NULL!	#NULL!	#NULL!	#NULL!	10	1	9.76	1	8.48	1	8.43256	1	9.23077	1
176	0	2020	#NULL!	#NULL!	#NULL!	#NULL!	#NULL!	#NULL!	13.2	1	11.28	1	12.88	1	11.1194	1	10.6883	1
177	0	2020	#NULL!	#NULL!	#NULL!	#NULL!	#NULL!	#NULL!	13.44	1	12.32	1	11.04	1	10.0109	1	10.7692	1
178	1	2020	#NULL!	#NULL!	#NULL!	#NULL!	#NULL!	#NULL!	9.44	1	10.08	1	8.72	1	6.68643	1	4.37247	1
179	1	2020	#NULL!	#NULL!	#NULL!	#NULL!	#NULL!	#NULL!	6.8	1	10.56	1	8.48	1	6.06451	1	7.76	1
180	1	2020	#NULL!	#NULL!	#NULL!	#NULL!	#NULL!	#NULL!	9.44	1	9.76	1	7.36	1	6.68002	1	7.04	1
181	1	2020	#NULL!	#NULL!	#NULL!	#NULL!	#NULL!	#NULL!	10	1	10.08	1	9.36	1	7.61529	1	4.32	1
182	1	2020	#NULL!	#NULL!	#NULL!	#NULL!	#NULL!	#NULL!	13.92	1	12.96	1	13.6	1	11.1159	1	12.0648	1
183	0	2020	#NULL!	#NULL!	#NULL!	#NULL!	#NULL!	#NULL!	10.4	1	9.84	1	11.12	1	9.40504	1	9.63563	1
184	0	2020	#NULL!	#NULL!	#NULL!	#NULL!	#NULL!	#NULL!	8.96	1	9.6	1	9.6	1	7.48837	1	4.96	1
185	0	2020	#NULL!	#NULL!	#NULL!	#NULL!	#NULL!	#NULL!	10.08	1	9.52	1	6.08	1	6.02636	1	8.01619	1
186	0	2020	#NULL!	#NULL!	#NULL!	#NULL!	#NULL!	#NULL!	10.96	1	11.6	1	8.96	1	8.07829	1	8.74494	1
187	1	2020	#NULL!	#NULL!	#NULL!	#NULL!	#NULL!	#NULL!	8.64	1	7.76	1	8.72	1	6.9314	1	8.17814	1
188	1	2020	#NULL!	#NULL!	#NULL!	#NULL!	#NULL!	#NULL!	10.64	1	9.6	1	8.72	1	8.91318	1	8.82591	1
189	0	2020	#NULL!	#NULL!	#NULL!	#NULL!	#NULL!	#NULL!	5.84	1	8.08	1	9.36	1	8.2226	1	9.76	1
190	1	2020	#NULL!	#NULL!	#NULL!	#NULL!	#NULL!	#NULL!	10.8	1	10.48	1	8.96	1	7.20388	1	7.93522	1
191	1	2020	#NULL!	#NULL!	#NULL!	#NULL!	#NULL!	#NULL!	11.84	1	12.16	1	9.04	1	8.67752	1	9.31174	1
192	1	2020	#NULL!	#NULL!	#NULL!	#NULL!	#NULL!	#NULL!	7.44	1	7.76	1	7.04	1	6.47668	1	6.88	1
193	1	2020	#NULL!	#NULL!	#NULL!	#NULL!	#NULL!	#NULL!	10.88	1	11.04	1	9.84	1	8.79419	1	10.0405	1
194	1	2020	#NULL!	#NULL!	#NULL!	#NULL!	#NULL!	#NULL!	10.72	1	11.52	1	10.4	1	10.4752	1	11.1741	1
195	1	2020	#NULL!	#NULL!	#NULL!	#NULL!	#NULL!	#NULL!	9.68	1	9.92	1	7.12	1	7.60169	1	7.12	1
196	1	2020	#NULL!	#NULL!	#NULL!	#NULL!	#NULL!	#NULL!	13.84	1	11.84	1	11.76	1	9.08915	1	10.6883	1
197	0	2020	#NULL!	#NULL!	#NULL!	#NULL!	#NULL!	#NULL!	10.96	1	13.2	1	12	1	10.9818	1	11.0931	1
198	0	2020	#NULL!	#NULL!	#NULL!	#NULL!	#NULL!	#NULL!	12.8	1	10.48	1	11.52	1	9.35	1	11.336	1
199	1	2020	#NULL!	#NULL!	#NULL!	#NULL!	#NULL!	#NULL!	11.2	1	10.8	1	10.08	1	7.9155	1	9.7166	1
200	0	2020	#NULL!	#NULL!	#NULL!	#NULL!	#NULL!	#NULL!	10.16	1	9.76	1	9.84	1	8.42085	1	8.64	1
201	1	2020	#NULL!	#NULL!	#NULL!	#NULL!	#NULL!	#NULL!	10.48	1	7.84	1	6.72	1	6.14763	1	7.44	1
202	0	2020	#NULL!	#NULL!	#NULL!	#NULL!	#NULL!	#NULL!	11.68	1	11.76	1	10.56	1	9.53256	1	9.95951	1
203	0	2020	#NULL!	#NULL!	#NULL!	#NULL!	#NULL!	#NULL!	9.36	1	8.56	1	9.36	1	8.60737	1	8.96	1
204	0	2020	#NULL!	#NULL!	#NULL!	#NULL!	#NULL!	#NULL!	8.4	1	9.12	1	6.16	1	5.12725	1	7.76	1
205	1	2020	#NULL!	#NULL!	#NULL!	#NULL!	#NULL!	#NULL!	13.68	1	12.56	1	11.68	1	10.5143	1	10.8502	1
206	1	2020	#NULL!	#NULL!	#NULL!	#NULL!	#NULL!	#NULL!	12.08	1	10.88	1	8.48	1	6.91977	1	9.23077	1
207	0	2020	#NULL!	#NULL!	#NULL!	#NULL!	#NULL!	#NULL!	#NULL!	0	11.36	1	5.28	1	8.08065	1	7.44	1
208	0	2020	#NULL!	#NULL!	#NULL!	#NULL!	#NULL!	#NULL!	11.36	1	11.2	1	10.56	1	8.17907	1	9.23077	1
209	0	2020	#NULL!	#NULL!	#NULL!	#NULL!	#NULL!	#NULL!	7.52	1	12	1	8.72	1	6.65091	1	7.44	1
210	0	2020	#NULL!	#NULL!	#NULL!	#NULL!	#NULL!	#NULL!	11.84	1	4.4	1	10.56	1	8.90078	1	9.79757	1
211	0	2020	#NULL!	#NULL!	#NULL!	#NULL!	#NULL!	#NULL!	11.04	1	10.08	1	9.6	1	7.90155	1	9.63563	1
212	0	2020	#NULL!	#NULL!	#NULL!	#NULL!	#NULL!	#NULL!	10.88	1	11.68	1	11.52	1	10.3151	1	9.79757	1
213	1	2020	#NULL!	#NULL!	#NULL!	#NULL!	#NULL!	#NULL!	10.56	1	9.44	1	8.56	1	8.66163	1	9.63563	1
214	1	2020	#NULL!	#NULL!	#NULL!	#NULL!	#NULL!	#NULL!	11.44	1	10.4	1	9.76	1	8.53992	1	8.25911	1
215	1	2020	#NULL!	#NULL!	#NULL!	#NULL!	#NULL!	#NULL!	12.64	1	12.48	1	10.48	1	8.72829	1	10.6073	1
216	1	2020	#NULL!	#NULL!	#NULL!	#NULL!	#NULL!	#NULL!	#NULL!	0	11.52	1	10.72	1	7.64298	1	9.52	1
217	1	2020	#NULL!	#NULL!	#NULL!	#NULL!	#NULL!	#NULL!	7.44	1	7.76	1	6.8	1	6.22522	1	6.96	1
218	1	2020	#NULL!	#NULL!	#NULL!	#NULL!	#NULL!	#NULL!	12.4	1	11.92	1	11.44	1	9.36163	1	9.31174	1
219	1	2020	#NULL!	#NULL!	#NULL!	#NULL!	#NULL!	#NULL!	9.28	1	#NULL!	0	7.44	1	6.18278	1	7.04	1
220	0	2020	#NULL!	#NULL!	#NULL!	#NULL!	#NULL!	#NULL!	7.28	1	8.88	1	#NULL!	0	7.93015	1	8.4	1
221	1	2020	#NULL!	#NULL!	#NULL!	#NULL!	#NULL!	#NULL!	11.2	1	11.68	1	#NULL!	0	7.50985	1	8.56	1
222	0	2020	#NULL!	#NULL!	#NULL!	#NULL!	#NULL!	#NULL!	6.72	1	7.2	1	#NULL!	0	8.14089	1	8.24	1
223	1	2020	#NULL!	#NULL!	#NULL!	#NULL!	#NULL!	#NULL!	12.24	1	10.8	1	#NULL!	0	8.90805	1	8.08	1
224	1	2020	#NULL!	#NULL!	#NULL!	#NULL!	#NULL!	#NULL!	8.72	1	6.96	1	9.2	1	#NULL!	0	#NULL!	0
225	1	2020	#NULL!	#NULL!	#NULL!	#NULL!	#NULL!	#NULL!	10.48	1	9.6	1	7.6	1	#NULL!	0	8.32	1
226	0	2020	#NULL!	#NULL!	#NULL!	#NULL!	#NULL!	#NULL!	10.16	1	10.48	1	8	1	#NULL!	0	7.6	1
227	0	2020	#NULL!	#NULL!	#NULL!	#NULL!	#NULL!	#NULL!	#NULL!	0	#NULL!	0	#NULL!	0	#NULL!	0	#NULL!	0
228	0	2020	#NULL!	#NULL!	#NULL!	#NULL!	#NULL!	#NULL!	5.84	1	7.04	1	2.96	1	#NULL!	#NULL!	#NULL!	#NULL!
229	0	2020	#NULL!	#NULL!	#NULL!	#NULL!	#NULL!	#NULL!	8.8	1	9.44	1	#NULL!	0	#NULL!	#NULL!	#NULL!	#NULL!
230	1	2020	#NULL!	#NULL!	#NULL!	#NULL!	#NULL!	#NULL!	7.04	1	#NULL!	0	#NULL!	0	#NULL!	#NULL!	#NULL!	#NULL!
231	1	2020	#NULL!	#NULL!	#NULL!	#NULL!	#NULL!	#NULL!	11.04	1	9.68	1	#NULL!	#NULL!	#NULL!	#NULL!	#NULL!	#NULL!
232	1	2020	#NULL!	#NULL!	#NULL!	#NULL!	#NULL!	#NULL!	10.72	1	#NULL!	0	#NULL!	#NULL!	#NULL!	#NULL!	#NULL!	#NULL!
233	0	2020	#NULL!	#NULL!	#NULL!	#NULL!	#NULL!	#NULL!	4	1	#NULL!	0	#NULL!	#NULL!	#NULL!	#NULL!	#NULL!	#NULL!
234	0	2020	#NULL!	#NULL!	#NULL!	#NULL!	#NULL!	#NULL!	8.64	1	#NULL!	0	#NULL!	#NULL!	#NULL!	#NULL!	#NULL!	#NULL!
235	0	2021	#NULL!	#NULL!	#NULL!	#NULL!	#NULL!	#NULL!	#NULL!	#NULL!	2.64	1	5.44	1	5.94712	1	#NULL!	#NULL!
236	0	2021	#NULL!	#NULL!	#NULL!	#NULL!	#NULL!	#NULL!	#NULL!	#NULL!	2.32	1	8.88	1	7.43977	1	#NULL!	#NULL!
237	0	2021	#NULL!	#NULL!	#NULL!	#NULL!	#NULL!	#NULL!	#NULL!	#NULL!	9.76	1	7.44	1	6.91934	1	#NULL!	0
238	1	2021	#NULL!	#NULL!	#NULL!	#NULL!	#NULL!	#NULL!	#NULL!	#NULL!	9.76	1	6.96	1	6.8804	1	#NULL!	0
239	1	2021	#NULL!	#NULL!	#NULL!	#NULL!	#NULL!	#NULL!	#NULL!	#NULL!	8.88	1	7.36	1	8.15881	1	7.84	1
240	1	2021	#NULL!	#NULL!	#NULL!	#NULL!	#NULL!	#NULL!	#NULL!	#NULL!	8.96	1	5.12	1	6.78845	1	7.92	1
241	1	2021	#NULL!	#NULL!	#NULL!	#NULL!	#NULL!	#NULL!	#NULL!	#NULL!	9.92	1	9.44	1	10.038	1	9.28	1
242	0	2021	#NULL!	#NULL!	#NULL!	#NULL!	#NULL!	#NULL!	#NULL!	#NULL!	13.28	1	12.4	1	11.5726	1	10.8	1
243	1	2021	#NULL!	#NULL!	#NULL!	#NULL!	#NULL!	#NULL!	#NULL!	#NULL!	11.28	1	9.92	1	7.7327	1	9.92	1
244	1	2021	#NULL!	#NULL!	#NULL!	#NULL!	#NULL!	#NULL!	#NULL!	#NULL!	9.04	1	7.84	1	7.84394	1	7.84	1
245	0	2021	#NULL!	#NULL!	#NULL!	#NULL!	#NULL!	#NULL!	#NULL!	#NULL!	10	1	7.68	1	6.31415	1	8	1
246	1	2021	#NULL!	#NULL!	#NULL!	#NULL!	#NULL!	#NULL!	#NULL!	#NULL!	6.88	1	9.28	1	7.38262	1	5.92	1
247	1	2021	#NULL!	#NULL!	#NULL!	#NULL!	#NULL!	#NULL!	#NULL!	#NULL!	8.24	1	3.68	1	5.66753	1	7.28	1
248	1	2021	#NULL!	#NULL!	#NULL!	#NULL!	#NULL!	#NULL!	#NULL!	#NULL!	12.8	1	10.32	1	9.3602	1	9.12	1
249	0	2021	#NULL!	#NULL!	#NULL!	#NULL!	#NULL!	#NULL!	#NULL!	#NULL!	9.12	1	12.64	1	9.36197	1	10	1
250	0	2021	#NULL!	#NULL!	#NULL!	#NULL!	#NULL!	#NULL!	#NULL!	#NULL!	3.36	1	4.8	1	4.28065	1	5.52	1
251	0	2021	#NULL!	#NULL!	#NULL!	#NULL!	#NULL!	#NULL!	#NULL!	#NULL!	6.8	1	10.08	1	7.72038	1	8.72	1
252	0	2021	#NULL!	#NULL!	#NULL!	#NULL!	#NULL!	#NULL!	#NULL!	#NULL!	3.44	1	8.24	1	6.22991	1	8	1
253	1	2021	#NULL!	#NULL!	#NULL!	#NULL!	#NULL!	#NULL!	#NULL!	#NULL!	10	1	7.92	1	8.33734	1	7.84	1
254	0	2021	#NULL!	#NULL!	#NULL!	#NULL!	#NULL!	#NULL!	#NULL!	#NULL!	12.08	1	9.76	1	7.52722	1	9.52	1
255	0	2021	#NULL!	#NULL!	#NULL!	#NULL!	#NULL!	#NULL!	#NULL!	#NULL!	7.2	1	3.44	1	5.91872	1	4.88	1
256	0	2021	#NULL!	#NULL!	#NULL!	#NULL!	#NULL!	#NULL!	#NULL!	#NULL!	11.68	1	14.08	1	9.05088	1	9.92	1
257	1	2021	#NULL!	#NULL!	#NULL!	#NULL!	#NULL!	#NULL!	#NULL!	#NULL!	9.28	1	8.72	1	9.02979	1	9.28	1
258	1	2021	#NULL!	#NULL!	#NULL!	#NULL!	#NULL!	#NULL!	#NULL!	#NULL!	9.76	1	6.88	1	7.55485	1	6.96	1
259	0	2021	#NULL!	#NULL!	#NULL!	#NULL!	#NULL!	#NULL!	#NULL!	#NULL!	5.76	1	7.36	1	6.93033	1	9.2	1
260	0	2021	#NULL!	#NULL!	#NULL!	#NULL!	#NULL!	#NULL!	#NULL!	#NULL!	15.36	1	15.92	1	12.3783	1	15.12	1
261	0	2021	#NULL!	#NULL!	#NULL!	#NULL!	#NULL!	#NULL!	#NULL!	#NULL!	12.4	1	10.88	1	8.9228	1	8.16	1
262	0	2021	#NULL!	#NULL!	#NULL!	#NULL!	#NULL!	#NULL!	#NULL!	#NULL!	10.24	1	8	1	10.373	1	5.2	1
263	0	2021	#NULL!	#NULL!	#NULL!	#NULL!	#NULL!	#NULL!	#NULL!	#NULL!	1.04	1	4.8	1	6.77899	1	6.96	1
264	1	2021	#NULL!	#NULL!	#NULL!	#NULL!	#NULL!	#NULL!	#NULL!	#NULL!	2	1	4.64	1	7.10687	1	5.44	1
265	1	2021	#NULL!	#NULL!	#NULL!	#NULL!	#NULL!	#NULL!	#NULL!	#NULL!	8.16	1	9.36	1	8.2941	1	8.48	1
266	0	2021	#NULL!	#NULL!	#NULL!	#NULL!	#NULL!	#NULL!	#NULL!	#NULL!	12.24	1	8.56	1	7.44318	1	7.28	1
267	0	2021	#NULL!	#NULL!	#NULL!	#NULL!	#NULL!	#NULL!	#NULL!	#NULL!	1.52	1	7.04	1	6.86688	1	6.88	1
268	1	2021	#NULL!	#NULL!	#NULL!	#NULL!	#NULL!	#NULL!	#NULL!	#NULL!	10.64	1	7.36	1	7.22596	1	7.12	1
269	0	2021	#NULL!	#NULL!	#NULL!	#NULL!	#NULL!	#NULL!	#NULL!	#NULL!	9.68	1	7.6	1	8.06673	1	8.32	1
270	1	2021	#NULL!	#NULL!	#NULL!	#NULL!	#NULL!	#NULL!	#NULL!	#NULL!	4.64	1	3.6	1	6.462	1	1.84	1
271	0	2021	#NULL!	#NULL!	#NULL!	#NULL!	#NULL!	#NULL!	#NULL!	#NULL!	7.2	1	2.48	1	7.4264	1	7.12	1
272	1	2021	#NULL!	#NULL!	#NULL!	#NULL!	#NULL!	#NULL!	#NULL!	#NULL!	11.2	1	10.72	1	9.72226	1	10.72	1
273	0	2021	#NULL!	#NULL!	#NULL!	#NULL!	#NULL!	#NULL!	#NULL!	#NULL!	7.52	1	7.6	1	6.54364	1	3.76	1
274	0	2021	#NULL!	#NULL!	#NULL!	#NULL!	#NULL!	#NULL!	#NULL!	#NULL!	15.44	1	15.84	1	10.9886	1	13.6	1
275	1	2021	#NULL!	#NULL!	#NULL!	#NULL!	#NULL!	#NULL!	#NULL!	#NULL!	7.68	1	10.24	1	9.10719	1	4.4	1
276	1	2021	#NULL!	#NULL!	#NULL!	#NULL!	#NULL!	#NULL!	#NULL!	#NULL!	3.04	1	8.64	1	9.99918	1	9.04	1
277	1	2021	#NULL!	#NULL!	#NULL!	#NULL!	#NULL!	#NULL!	#NULL!	#NULL!	10	1	7.52	1	7.39701	1	8.32	1
278	0	2021	#NULL!	#NULL!	#NULL!	#NULL!	#NULL!	#NULL!	#NULL!	#NULL!	#NULL!	0	9.68	1	10.7219	1	#NULL!	0
279	1	2021	#NULL!	#NULL!	#NULL!	#NULL!	#NULL!	#NULL!	#NULL!	#NULL!	#NULL!	0	6.08	1	6.78474	1	5.04	1
280	0	2021	#NULL!	#NULL!	#NULL!	#NULL!	#NULL!	#NULL!	#NULL!	#NULL!	#NULL!	0	8.48	1	9.43325	1	8.16	1
281	0	2021	#NULL!	#NULL!	#NULL!	#NULL!	#NULL!	#NULL!	#NULL!	#NULL!	10.48	1	#NULL!	0	10.2778	1	#NULL!	0
282	0	2021	#NULL!	#NULL!	#NULL!	#NULL!	#NULL!	#NULL!	#NULL!	#NULL!	5.92	1	#NULL!	0	6.82927	1	#NULL!	0
283	1	2021	#NULL!	#NULL!	#NULL!	#NULL!	#NULL!	#NULL!	#NULL!	#NULL!	10.72	1	#NULL!	0	8.63612	1	#NULL!	0
284	1	2021	#NULL!	#NULL!	#NULL!	#NULL!	#NULL!	#NULL!	#NULL!	#NULL!	4.72	1	#NULL!	0	6.35294	1	8.4	1
285	0	2021	#NULL!	#NULL!	#NULL!	#NULL!	#NULL!	#NULL!	#NULL!	#NULL!	11.92	1	10.72	1	#NULL!	0	#NULL!	#NULL!
286	1	2021	#NULL!	#NULL!	#NULL!	#NULL!	#NULL!	#NULL!	#NULL!	#NULL!	0.56	1	1.28	1	#NULL!	0	#NULL!	#NULL!
287	1	2021	#NULL!	#NULL!	#NULL!	#NULL!	#NULL!	#NULL!	#NULL!	#NULL!	7.52	1	6.8	1	#NULL!	0	#NULL!	#NULL!
288	1	2021	#NULL!	#NULL!	#NULL!	#NULL!	#NULL!	#NULL!	#NULL!	#NULL!	5.28	1	8.4	1	#NULL!	0	7.6	1
289	1	2021	#NULL!	#NULL!	#NULL!	#NULL!	#NULL!	#NULL!	#NULL!	#NULL!	#NULL!	0	7.84	1	#NULL!	0	#NULL!	0
290	1	2021	#NULL!	#NULL!	#NULL!	#NULL!	#NULL!	#NULL!	#NULL!	#NULL!	#NULL!	0	9.12	1	#NULL!	0	#NULL!	0
291	0	2021	#NULL!	#NULL!	#NULL!	#NULL!	#NULL!	#NULL!	#NULL!	#NULL!	11.6	1	#NULL!	0	#NULL!	0	#NULL!	#NULL!
292	0	2021	#NULL!	#NULL!	#NULL!	#NULL!	#NULL!	#NULL!	#NULL!	#NULL!	3.52	1	#NULL!	0	#NULL!	0	#NULL!	0
293	0	2021	#NULL!	#NULL!	#NULL!	#NULL!	#NULL!	#NULL!	#NULL!	#NULL!	4.64	1	#NULL!	0	#NULL!	0	#NULL!	0
294	1	2021	#NULL!	#NULL!	#NULL!	#NULL!	#NULL!	#NULL!	#NULL!	#NULL!	#NULL!	0	#NULL!	0	#NULL!	0	#NULL!	0
295	0	2021	#NULL!	#NULL!	#NULL!	#NULL!	#NULL!	#NULL!	#NULL!	#NULL!	#NULL!	0	#NULL!	#NULL!	#NULL!	0	#NULL!	0
296	0	2021	#NULL!	#NULL!	#NULL!	#NULL!	#NULL!	#NULL!	#NULL!	#NULL!	7.68	1	1.2	1	#NULL!	#NULL!	#NULL!	#NULL!
297	1	2021	#NULL!	#NULL!	#NULL!	#NULL!	#NULL!	#NULL!	#NULL!	#NULL!	7.04	1	6.64	1	#NULL!	#NULL!	#NULL!	#NULL!
298	1	2021	#NULL!	#NULL!	#NULL!	#NULL!	#NULL!	#NULL!	#NULL!	#NULL!	9.92	1	3.6	1	#NULL!	#NULL!	#NULL!	0
299	1	2021	#NULL!	#NULL!	#NULL!	#NULL!	#NULL!	#NULL!	#NULL!	#NULL!	10.4	1	7.28	1	#NULL!	#NULL!	7.52	1
300	1	2021	#NULL!	#NULL!	#NULL!	#NULL!	#NULL!	#NULL!	#NULL!	#NULL!	8.64	1	8.32	1	#NULL!	#NULL!	7.92	1
301	1	2021	#NULL!	#NULL!	#NULL!	#NULL!	#NULL!	#NULL!	#NULL!	#NULL!	4.88	1	#NULL!	0	#NULL!	#NULL!	#NULL!	#NULL!
302	1	2021	#NULL!	#NULL!	#NULL!	#NULL!	#NULL!	#NULL!	#NULL!	#NULL!	9.68	1	#NULL!	0	#NULL!	#NULL!	#NULL!	#NULL!
303	1	2021	#NULL!	#NULL!	#NULL!	#NULL!	#NULL!	#NULL!	#NULL!	#NULL!	8.8	1	#NULL!	0	#NULL!	#NULL!	#NULL!	#NULL!
304	1	2021	#NULL!	#NULL!	#NULL!	#NULL!	#NULL!	#NULL!	#NULL!	#NULL!	10.56	1	#NULL!	0	#NULL!	#NULL!	#NULL!	#NULL!
305	1	2021	#NULL!	#NULL!	#NULL!	#NULL!	#NULL!	#NULL!	#NULL!	#NULL!	9.6	1	#NULL!	0	#NULL!	#NULL!	#NULL!	#NULL!
306	0	2021	#NULL!	#NULL!	#NULL!	#NULL!	#NULL!	#NULL!	#NULL!	#NULL!	11.52	1	#NULL!	0	#NULL!	#NULL!	#NULL!	#NULL!
307	1	2021	#NULL!	#NULL!	#NULL!	#NULL!	#NULL!	#NULL!	#NULL!	#NULL!	3.28	1	#NULL!	0	#NULL!	#NULL!	#NULL!	0
308	1	2021	#NULL!	#NULL!	#NULL!	#NULL!	#NULL!	#NULL!	#NULL!	#NULL!	11.28	1	#NULL!	0	#NULL!	#NULL!	7.04	1
309	0	2021	#NULL!	#NULL!	#NULL!	#NULL!	#NULL!	#NULL!	#NULL!	#NULL!	#NULL!	0	#NULL!	0	#NULL!	#NULL!	#NULL!	#NULL!
310	1	2021	#NULL!	#NULL!	#NULL!	#NULL!	#NULL!	#NULL!	#NULL!	#NULL!	#NULL!	0	#NULL!	0	#NULL!	#NULL!	#NULL!	#NULL!
311	0	2021	#NULL!	#NULL!	#NULL!	#NULL!	#NULL!	#NULL!	#NULL!	#NULL!	#NULL!	0	#NULL!	0	#NULL!	#NULL!	#NULL!	#NULL!
312	0	2021	#NULL!	#NULL!	#NULL!	#NULL!	#NULL!	#NULL!	#NULL!	#NULL!	#NULL!	0	#NULL!	0	#NULL!	#NULL!	#NULL!	0
313	0	2021	#NULL!	#NULL!	#NULL!	#NULL!	#NULL!	#NULL!	#NULL!	#NULL!	#NULL!	0	#NULL!	0	#NULL!	#NULL!	#NULL!	0
314	0	2021	#NULL!	#NULL!	#NULL!	#NULL!	#NULL!	#NULL!	#NULL!	#NULL!	2.4	1	#NULL!	#NULL!	#NULL!	#NULL!	#NULL!	#NULL!
315	0	2021	#NULL!	#NULL!	#NULL!	#NULL!	#NULL!	#NULL!	#NULL!	#NULL!	12	1	#NULL!	#NULL!	#NULL!	#NULL!	#NULL!	#NULL!
316	1	2021	#NULL!	#NULL!	#NULL!	#NULL!	#NULL!	#NULL!	#NULL!	#NULL!	9.04	1	#NULL!	#NULL!	#NULL!	#NULL!	#NULL!	#NULL!
317	0	2021	#NULL!	#NULL!	#NULL!	#NULL!	#NULL!	#NULL!	#NULL!	#NULL!	12.4	1	#NULL!	#NULL!	#NULL!	#NULL!	#NULL!	#NULL!
318	0	2021	#NULL!	#NULL!	#NULL!	#NULL!	#NULL!	#NULL!	#NULL!	#NULL!	12.96	1	#NULL!	#NULL!	#NULL!	#NULL!	#NULL!	#NULL!
319	1	2021	#NULL!	#NULL!	#NULL!	#NULL!	#NULL!	#NULL!	#NULL!	#NULL!	7.28	1	#NULL!	#NULL!	#NULL!	#NULL!	#NULL!	#NULL!
320	0	2021	#NULL!	#NULL!	#NULL!	#NULL!	#NULL!	#NULL!	#NULL!	#NULL!	11.84	1	#NULL!	#NULL!	#NULL!	#NULL!	#NULL!	#NULL!
321	1	2021	#NULL!	#NULL!	#NULL!	#NULL!	#NULL!	#NULL!	#NULL!	#NULL!	2	1	#NULL!	#NULL!	#NULL!	#NULL!	#NULL!	#NULL!
322	0	2021	#NULL!	#NULL!	#NULL!	#NULL!	#NULL!	#NULL!	#NULL!	#NULL!	#NULL!	0	#NULL!	#NULL!	#NULL!	#NULL!	#NULL!	#NULL!
323	1	2021	#NULL!	#NULL!	#NULL!	#NULL!	#NULL!	#NULL!	#NULL!	#NULL!	#NULL!	0	#NULL!	#NULL!	#NULL!	#NULL!	#NULL!	#NULL!
324	1	2021	#NULL!	#NULL!	#NULL!	#NULL!	#NULL!	#NULL!	#NULL!	#NULL!	#NULL!	0	#NULL!	#NULL!	#NULL!	#NULL!	#NULL!	#NULL!
325	1	2021	#NULL!	#NULL!	#NULL!	#NULL!	#NULL!	#NULL!	#NULL!	#NULL!	#NULL!	0	#NULL!	#NULL!	#NULL!	#NULL!	#NULL!	#NULL!
326	1	2021	#NULL!	#NULL!	#NULL!	#NULL!	#NULL!	#NULL!	#NULL!	#NULL!	#NULL!	0	#NULL!	#NULL!	#NULL!	#NULL!	#NULL!	#NULL!
327	1	2021	#NULL!	#NULL!	#NULL!	#NULL!	#NULL!	#NULL!	#NULL!	#NULL!	#NULL!	0	#NULL!	#NULL!	#NULL!	#NULL!	#NULL!	#NULL!
328	0	2021	#NULL!	#NULL!	#NULL!	#NULL!	#NULL!	#NULL!	#NULL!	#NULL!	#NULL!	0	#NULL!	#NULL!	#NULL!	#NULL!	#NULL!	#NULL!
329	1	2021	#NULL!	#NULL!	#NULL!	#NULL!	#NULL!	#NULL!	#NULL!	#NULL!	#NULL!	0	#NULL!	#NULL!	#NULL!	#NULL!	#NULL!	#NULL!
330	1	2021	#NULL!	#NULL!	#NULL!	#NULL!	#NULL!	#NULL!	#NULL!	#NULL!	#NULL!	0	#NULL!	#NULL!	#NULL!	#NULL!	8.24	1
331	0	2022	#NULL!	#NULL!	#NULL!	#NULL!	#NULL!	#NULL!	#NULL!	#NULL!	#NULL!	#NULL!	7.12	1	6.40275	1	#NULL!	#NULL!
332	1	2022	#NULL!	#NULL!	#NULL!	#NULL!	#NULL!	#NULL!	#NULL!	#NULL!	#NULL!	#NULL!	4.8	1	5.50918	1	#NULL!	#NULL!
333	1	2022	#NULL!	#NULL!	#NULL!	#NULL!	#NULL!	#NULL!	#NULL!	#NULL!	#NULL!	#NULL!	7.92	1	7.77682	1	#NULL!	#NULL!
334	1	2022	#NULL!	#NULL!	#NULL!	#NULL!	#NULL!	#NULL!	#NULL!	#NULL!	#NULL!	#NULL!	6.88	1	6.95066	1	#NULL!	#NULL!
335	1	2022	#NULL!	#NULL!	#NULL!	#NULL!	#NULL!	#NULL!	#NULL!	#NULL!	#NULL!	#NULL!	4.96	1	6.39797	1	#NULL!	0
336	1	2022	#NULL!	#NULL!	#NULL!	#NULL!	#NULL!	#NULL!	#NULL!	#NULL!	#NULL!	#NULL!	6.72	1	6.07956	1	#NULL!	0
337	1	2022	#NULL!	#NULL!	#NULL!	#NULL!	#NULL!	#NULL!	#NULL!	#NULL!	#NULL!	#NULL!	10.72	1	6.82927	1	#NULL!	0
338	0	2022	#NULL!	#NULL!	#NULL!	#NULL!	#NULL!	#NULL!	#NULL!	#NULL!	#NULL!	#NULL!	5.44	1	6.95203	1	#NULL!	0
339	0	2022	#NULL!	#NULL!	#NULL!	#NULL!	#NULL!	#NULL!	#NULL!	#NULL!	#NULL!	#NULL!	9.52	1	6.71877	1	7.04	1
340	1	2022	#NULL!	#NULL!	#NULL!	#NULL!	#NULL!	#NULL!	#NULL!	#NULL!	#NULL!	#NULL!	9.68	1	6.55127	1	9.04	1
341	1	2022	#NULL!	#NULL!	#NULL!	#NULL!	#NULL!	#NULL!	#NULL!	#NULL!	#NULL!	#NULL!	7.6	1	6.62781	1	8.4	1
342	0	2022	#NULL!	#NULL!	#NULL!	#NULL!	#NULL!	#NULL!	#NULL!	#NULL!	#NULL!	#NULL!	10.72	1	8.20506	1	10.16	1
343	0	2022	#NULL!	#NULL!	#NULL!	#NULL!	#NULL!	#NULL!	#NULL!	#NULL!	#NULL!	#NULL!	8.56	1	8.88028	1	8.96	1
344	0	2022	#NULL!	#NULL!	#NULL!	#NULL!	#NULL!	#NULL!	#NULL!	#NULL!	#NULL!	#NULL!	11.28	1	7.83277	1	8.8	1
345	0	2022	#NULL!	#NULL!	#NULL!	#NULL!	#NULL!	#NULL!	#NULL!	#NULL!	#NULL!	#NULL!	7.76	1	6.5591	1	8.32	1
346	1	2022	#NULL!	#NULL!	#NULL!	#NULL!	#NULL!	#NULL!	#NULL!	#NULL!	#NULL!	#NULL!	2.32	1	6.11589	1	1.68	1
347	1	2022	#NULL!	#NULL!	#NULL!	#NULL!	#NULL!	#NULL!	#NULL!	#NULL!	#NULL!	#NULL!	8.88	1	6.30939	1	8.96	1
348	0	2022	#NULL!	#NULL!	#NULL!	#NULL!	#NULL!	#NULL!	#NULL!	#NULL!	#NULL!	#NULL!	8.16	1	7.59801	1	8.4	1
349	1	2022	#NULL!	#NULL!	#NULL!	#NULL!	#NULL!	#NULL!	#NULL!	#NULL!	#NULL!	#NULL!	9.52	1	8.07471	1	9.12	1
350	0	2022	#NULL!	#NULL!	#NULL!	#NULL!	#NULL!	#NULL!	#NULL!	#NULL!	#NULL!	#NULL!	4.32	1	6.63607	1	1.76	1
351	1	2022	#NULL!	#NULL!	#NULL!	#NULL!	#NULL!	#NULL!	#NULL!	#NULL!	#NULL!	#NULL!	10.24	1	7.2666	1	6.88	1
352	0	2022	#NULL!	#NULL!	#NULL!	#NULL!	#NULL!	#NULL!	#NULL!	#NULL!	#NULL!	#NULL!	12.16	1	6.62683	1	8.08	1
353	0	2022	#NULL!	#NULL!	#NULL!	#NULL!	#NULL!	#NULL!	#NULL!	#NULL!	#NULL!	#NULL!	5.84	1	6.7187	1	7.36	1
354	0	2022	#NULL!	#NULL!	#NULL!	#NULL!	#NULL!	#NULL!	#NULL!	#NULL!	#NULL!	#NULL!	12.4	1	10.5632	1	10.32	1
355	1	2022	#NULL!	#NULL!	#NULL!	#NULL!	#NULL!	#NULL!	#NULL!	#NULL!	#NULL!	#NULL!	12.48	1	9.61082	1	9.52	1
356	1	2022	#NULL!	#NULL!	#NULL!	#NULL!	#NULL!	#NULL!	#NULL!	#NULL!	#NULL!	#NULL!	11.92	1	9.5151	1	9.12	1
357	1	2022	#NULL!	#NULL!	#NULL!	#NULL!	#NULL!	#NULL!	#NULL!	#NULL!	#NULL!	#NULL!	9.44	1	5.81788	1	4.64	1
358	0	2022	#NULL!	#NULL!	#NULL!	#NULL!	#NULL!	#NULL!	#NULL!	#NULL!	#NULL!	#NULL!	10.8	1	8.14264	1	6.64	1
359	1	2022	#NULL!	#NULL!	#NULL!	#NULL!	#NULL!	#NULL!	#NULL!	#NULL!	#NULL!	#NULL!	7.92	1	6.55792	1	8.72	1
360	1	2022	#NULL!	#NULL!	#NULL!	#NULL!	#NULL!	#NULL!	#NULL!	#NULL!	#NULL!	#NULL!	9.2	1	7.42444	1	10.24	1
361	0	2022	#NULL!	#NULL!	#NULL!	#NULL!	#NULL!	#NULL!	#NULL!	#NULL!	#NULL!	#NULL!	11.36	1	8.55951	1	8.72	1
362	1	2022	#NULL!	#NULL!	#NULL!	#NULL!	#NULL!	#NULL!	#NULL!	#NULL!	#NULL!	#NULL!	13.44	1	9.59549	1	10	1
363	1	2022	#NULL!	#NULL!	#NULL!	#NULL!	#NULL!	#NULL!	#NULL!	#NULL!	#NULL!	#NULL!	9.12	1	8.72232	1	7.76	1
364	1	2022	#NULL!	#NULL!	#NULL!	#NULL!	#NULL!	#NULL!	#NULL!	#NULL!	#NULL!	#NULL!	10.8	1	8.71189	1	9.44	1
365	0	2022	#NULL!	#NULL!	#NULL!	#NULL!	#NULL!	#NULL!	#NULL!	#NULL!	#NULL!	#NULL!	11.44	1	10.4035	1	10.56	1
366	0	2022	#NULL!	#NULL!	#NULL!	#NULL!	#NULL!	#NULL!	#NULL!	#NULL!	#NULL!	#NULL!	12.16	1	8.30706	1	9.84	1
367	0	2022	#NULL!	#NULL!	#NULL!	#NULL!	#NULL!	#NULL!	#NULL!	#NULL!	#NULL!	#NULL!	10.4	1	7.74488	1	8.96	1
368	1	2022	#NULL!	#NULL!	#NULL!	#NULL!	#NULL!	#NULL!	#NULL!	#NULL!	#NULL!	#NULL!	10	1	8.4698	1	7.2	1
369	1	2022	#NULL!	#NULL!	#NULL!	#NULL!	#NULL!	#NULL!	#NULL!	#NULL!	#NULL!	#NULL!	7.76	1	6.80567	1	7.76	1
370	1	2022	#NULL!	#NULL!	#NULL!	#NULL!	#NULL!	#NULL!	#NULL!	#NULL!	#NULL!	#NULL!	6.88	1	6.47925	1	6.48	1
371	1	2022	#NULL!	#NULL!	#NULL!	#NULL!	#NULL!	#NULL!	#NULL!	#NULL!	#NULL!	#NULL!	10.96	1	9.51895	1	9.76	1
372	1	2022	#NULL!	#NULL!	#NULL!	#NULL!	#NULL!	#NULL!	#NULL!	#NULL!	#NULL!	#NULL!	11.2	1	8.07002	1	8.8	1
373	1	2022	#NULL!	#NULL!	#NULL!	#NULL!	#NULL!	#NULL!	#NULL!	#NULL!	#NULL!	#NULL!	7.44	1	6.32934	1	7.04	1
374	1	2022	#NULL!	#NULL!	#NULL!	#NULL!	#NULL!	#NULL!	#NULL!	#NULL!	#NULL!	#NULL!	10.32	1	8.23262	1	9.36	1
375	1	2022	#NULL!	#NULL!	#NULL!	#NULL!	#NULL!	#NULL!	#NULL!	#NULL!	#NULL!	#NULL!	8	1	5.42943	1	7.84	1
376	0	2022	#NULL!	#NULL!	#NULL!	#NULL!	#NULL!	#NULL!	#NULL!	#NULL!	#NULL!	#NULL!	8.64	1	6.20803	1	6.16	1
377	0	2022	#NULL!	#NULL!	#NULL!	#NULL!	#NULL!	#NULL!	#NULL!	#NULL!	#NULL!	#NULL!	9.52	1	6.56554	1	10.96	1
378	1	2022	#NULL!	#NULL!	#NULL!	#NULL!	#NULL!	#NULL!	#NULL!	#NULL!	#NULL!	#NULL!	4.8	1	4.54806	1	6.88	1
379	0	2022	#NULL!	#NULL!	#NULL!	#NULL!	#NULL!	#NULL!	#NULL!	#NULL!	#NULL!	#NULL!	8.64	1	8.64028	1	7.6	1
380	0	2022	#NULL!	#NULL!	#NULL!	#NULL!	#NULL!	#NULL!	#NULL!	#NULL!	#NULL!	#NULL!	13.36	1	10.397	1	11.68	1
381	1	2022	#NULL!	#NULL!	#NULL!	#NULL!	#NULL!	#NULL!	#NULL!	#NULL!	#NULL!	#NULL!	2.56	1	5.2275	1	8.08	1
382	1	2022	#NULL!	#NULL!	#NULL!	#NULL!	#NULL!	#NULL!	#NULL!	#NULL!	#NULL!	#NULL!	9.2	1	7.43774	1	8.72	1
383	1	2022	#NULL!	#NULL!	#NULL!	#NULL!	#NULL!	#NULL!	#NULL!	#NULL!	#NULL!	#NULL!	8.48	1	6.15806	1	6.8	1
384	1	2022	#NULL!	#NULL!	#NULL!	#NULL!	#NULL!	#NULL!	#NULL!	#NULL!	#NULL!	#NULL!	10.88	1	7.59376	1	8.88	1
385	0	2022	#NULL!	#NULL!	#NULL!	#NULL!	#NULL!	#NULL!	#NULL!	#NULL!	#NULL!	#NULL!	11.2	1	8.6401	1	8.72	1
386	1	2022	#NULL!	#NULL!	#NULL!	#NULL!	#NULL!	#NULL!	#NULL!	#NULL!	#NULL!	#NULL!	8.16	1	8.23198	1	8.32	1
387	0	2022	#NULL!	#NULL!	#NULL!	#NULL!	#NULL!	#NULL!	#NULL!	#NULL!	#NULL!	#NULL!	10.08	1	7.67145	1	11.2	1
388	1	2022	#NULL!	#NULL!	#NULL!	#NULL!	#NULL!	#NULL!	#NULL!	#NULL!	#NULL!	#NULL!	10.16	1	7.66932	1	7.6	1
389	0	2022	#NULL!	#NULL!	#NULL!	#NULL!	#NULL!	#NULL!	#NULL!	#NULL!	#NULL!	#NULL!	10.4	1	6.48816	1	10	1
390	1	2022	#NULL!	#NULL!	#NULL!	#NULL!	#NULL!	#NULL!	#NULL!	#NULL!	#NULL!	#NULL!	#NULL!	0	7.91165	1	#NULL!	0
391	0	2022	#NULL!	#NULL!	#NULL!	#NULL!	#NULL!	#NULL!	#NULL!	#NULL!	#NULL!	#NULL!	#NULL!	0	7.04246	1	#NULL!	0
392	0	2022	#NULL!	#NULL!	#NULL!	#NULL!	#NULL!	#NULL!	#NULL!	#NULL!	#NULL!	#NULL!	#NULL!	0	5.67986	1	#NULL!	0
393	1	2022	#NULL!	#NULL!	#NULL!	#NULL!	#NULL!	#NULL!	#NULL!	#NULL!	#NULL!	#NULL!	#NULL!	0	6.95927	1	2.32	1
394	0	2022	#NULL!	#NULL!	#NULL!	#NULL!	#NULL!	#NULL!	#NULL!	#NULL!	#NULL!	#NULL!	#NULL!	0	11.0404	1	10.88	1
395	0	2022	#NULL!	#NULL!	#NULL!	#NULL!	#NULL!	#NULL!	#NULL!	#NULL!	#NULL!	#NULL!	#NULL!	0	9.18808	1	9.76	1
396	0	2022	#NULL!	#NULL!	#NULL!	#NULL!	#NULL!	#NULL!	#NULL!	#NULL!	#NULL!	#NULL!	#NULL!	0	9.74941	1	10.4	1
397	1	2022	#NULL!	#NULL!	#NULL!	#NULL!	#NULL!	#NULL!	#NULL!	#NULL!	#NULL!	#NULL!	#NULL!	0	5.59112	1	7.36	1
398	1	2022	#NULL!	#NULL!	#NULL!	#NULL!	#NULL!	#NULL!	#NULL!	#NULL!	#NULL!	#NULL!	#NULL!	0	8.15548	1	7.84	1
399	1	2022	#NULL!	#NULL!	#NULL!	#NULL!	#NULL!	#NULL!	#NULL!	#NULL!	#NULL!	#NULL!	#NULL!	0	9.75613	1	10	1
400	0	2022	#NULL!	#NULL!	#NULL!	#NULL!	#NULL!	#NULL!	#NULL!	#NULL!	#NULL!	#NULL!	#NULL!	0	6.79767	1	6.24	1
401	0	2022	#NULL!	#NULL!	#NULL!	#NULL!	#NULL!	#NULL!	#NULL!	#NULL!	#NULL!	#NULL!	8.96	1	#NULL!	0	#NULL!	#NULL!
402	1	2022	#NULL!	#NULL!	#NULL!	#NULL!	#NULL!	#NULL!	#NULL!	#NULL!	#NULL!	#NULL!	8.88	1	#NULL!	0	9.76	1
403	1	2022	#NULL!	#NULL!	#NULL!	#NULL!	#NULL!	#NULL!	#NULL!	#NULL!	#NULL!	#NULL!	9.28	1	#NULL!	0	8.16	1
404	1	2022	#NULL!	#NULL!	#NULL!	#NULL!	#NULL!	#NULL!	#NULL!	#NULL!	#NULL!	#NULL!	#NULL!	0	#NULL!	0	#NULL!	#NULL!
405	1	2022	#NULL!	#NULL!	#NULL!	#NULL!	#NULL!	#NULL!	#NULL!	#NULL!	#NULL!	#NULL!	#NULL!	0	#NULL!	0	#NULL!	#NULL!
406	0	2022	#NULL!	#NULL!	#NULL!	#NULL!	#NULL!	#NULL!	#NULL!	#NULL!	#NULL!	#NULL!	#NULL!	0	#NULL!	0	#NULL!	#NULL!
407	1	2022	#NULL!	#NULL!	#NULL!	#NULL!	#NULL!	#NULL!	#NULL!	#NULL!	#NULL!	#NULL!	#NULL!	0	#NULL!	0	#NULL!	0
408	1	2022	#NULL!	#NULL!	#NULL!	#NULL!	#NULL!	#NULL!	#NULL!	#NULL!	#NULL!	#NULL!	#NULL!	0	#NULL!	0	#NULL!	0
409	1	2022	#NULL!	#NULL!	#NULL!	#NULL!	#NULL!	#NULL!	#NULL!	#NULL!	#NULL!	#NULL!	#NULL!	0	#NULL!	0	#NULL!	0
410	1	2022	#NULL!	#NULL!	#NULL!	#NULL!	#NULL!	#NULL!	#NULL!	#NULL!	#NULL!	#NULL!	#NULL!	0	#NULL!	0	9.04	1
411	0	2022	#NULL!	#NULL!	#NULL!	#NULL!	#NULL!	#NULL!	#NULL!	#NULL!	#NULL!	#NULL!	5.12	1	#NULL!	#NULL!	#NULL!	#NULL!
412	1	2022	#NULL!	#NULL!	#NULL!	#NULL!	#NULL!	#NULL!	#NULL!	#NULL!	#NULL!	#NULL!	9.36	1	#NULL!	#NULL!	#NULL!	#NULL!
413	0	2022	#NULL!	#NULL!	#NULL!	#NULL!	#NULL!	#NULL!	#NULL!	#NULL!	#NULL!	#NULL!	5.76	1	#NULL!	#NULL!	#NULL!	#NULL!
414	1	2022	#NULL!	#NULL!	#NULL!	#NULL!	#NULL!	#NULL!	#NULL!	#NULL!	#NULL!	#NULL!	11.52	1	#NULL!	#NULL!	#NULL!	#NULL!
415	0	2022	#NULL!	#NULL!	#NULL!	#NULL!	#NULL!	#NULL!	#NULL!	#NULL!	#NULL!	#NULL!	6.72	1	#NULL!	#NULL!	#NULL!	0
416	1	2022	#NULL!	#NULL!	#NULL!	#NULL!	#NULL!	#NULL!	#NULL!	#NULL!	#NULL!	#NULL!	#NULL!	0	#NULL!	#NULL!	#NULL!	#NULL!
417	0	2022	#NULL!	#NULL!	#NULL!	#NULL!	#NULL!	#NULL!	#NULL!	#NULL!	#NULL!	#NULL!	#NULL!	0	#NULL!	#NULL!	#NULL!	#NULL!
418	1	2022	#NULL!	#NULL!	#NULL!	#NULL!	#NULL!	#NULL!	#NULL!	#NULL!	#NULL!	#NULL!	#NULL!	0	#NULL!	#NULL!	#NULL!	#NULL!
419	1	2022	#NULL!	#NULL!	#NULL!	#NULL!	#NULL!	#NULL!	#NULL!	#NULL!	#NULL!	#NULL!	#NULL!	0	#NULL!	#NULL!	#NULL!	#NULL!
420	1	2022	#NULL!	#NULL!	#NULL!	#NULL!	#NULL!	#NULL!	#NULL!	#NULL!	#NULL!	#NULL!	#NULL!	0	#NULL!	#NULL!	#NULL!	#NULL!
421	1	2022	#NULL!	#NULL!	#NULL!	#NULL!	#NULL!	#NULL!	#NULL!	#NULL!	#NULL!	#NULL!	#NULL!	0	#NULL!	#NULL!	#NULL!	#NULL!
422	0	2023	#NULL!	#NULL!	#NULL!	#NULL!	#NULL!	#NULL!	#NULL!	#NULL!	#NULL!	#NULL!	#NULL!	#NULL!	9.35552	1	#NULL!	#NULL!
423	0	2023	#NULL!	#NULL!	#NULL!	#NULL!	#NULL!	#NULL!	#NULL!	#NULL!	#NULL!	#NULL!	#NULL!	#NULL!	7.44215	1	#NULL!	#NULL!
424	1	2023	#NULL!	#NULL!	#NULL!	#NULL!	#NULL!	#NULL!	#NULL!	#NULL!	#NULL!	#NULL!	#NULL!	#NULL!	5.43985	1	#NULL!	#NULL!
425	1	2023	#NULL!	#NULL!	#NULL!	#NULL!	#NULL!	#NULL!	#NULL!	#NULL!	#NULL!	#NULL!	#NULL!	#NULL!	4.55728	1	#NULL!	#NULL!
426	1	2023	#NULL!	#NULL!	#NULL!	#NULL!	#NULL!	#NULL!	#NULL!	#NULL!	#NULL!	#NULL!	#NULL!	#NULL!	6.82444	1	#NULL!	#NULL!
427	0	2023	#NULL!	#NULL!	#NULL!	#NULL!	#NULL!	#NULL!	#NULL!	#NULL!	#NULL!	#NULL!	#NULL!	#NULL!	5.67795	1	#NULL!	#NULL!
428	0	2023	#NULL!	#NULL!	#NULL!	#NULL!	#NULL!	#NULL!	#NULL!	#NULL!	#NULL!	#NULL!	#NULL!	#NULL!	5.99732	1	#NULL!	#NULL!
429	1	2023	#NULL!	#NULL!	#NULL!	#NULL!	#NULL!	#NULL!	#NULL!	#NULL!	#NULL!	#NULL!	#NULL!	#NULL!	5.52018	1	#NULL!	#NULL!
430	1	2023	#NULL!	#NULL!	#NULL!	#NULL!	#NULL!	#NULL!	#NULL!	#NULL!	#NULL!	#NULL!	#NULL!	#NULL!	4.24364	1	#NULL!	#NULL!
431	1	2023	#NULL!	#NULL!	#NULL!	#NULL!	#NULL!	#NULL!	#NULL!	#NULL!	#NULL!	#NULL!	#NULL!	#NULL!	6.72213	1	#NULL!	#NULL!
432	1	2023	#NULL!	#NULL!	#NULL!	#NULL!	#NULL!	#NULL!	#NULL!	#NULL!	#NULL!	#NULL!	#NULL!	#NULL!	7.83897	1	#NULL!	#NULL!
433	1	2023	#NULL!	#NULL!	#NULL!	#NULL!	#NULL!	#NULL!	#NULL!	#NULL!	#NULL!	#NULL!	#NULL!	#NULL!	4.64142	1	#NULL!	#NULL!
434	1	2023	#NULL!	#NULL!	#NULL!	#NULL!	#NULL!	#NULL!	#NULL!	#NULL!	#NULL!	#NULL!	#NULL!	#NULL!	5.60432	1	#NULL!	#NULL!
435	0	2023	#NULL!	#NULL!	#NULL!	#NULL!	#NULL!	#NULL!	#NULL!	#NULL!	#NULL!	#NULL!	#NULL!	#NULL!	8.40314	1	#NULL!	#NULL!
436	0	2023	#NULL!	#NULL!	#NULL!	#NULL!	#NULL!	#NULL!	#NULL!	#NULL!	#NULL!	#NULL!	#NULL!	#NULL!	6.07669	1	#NULL!	0
437	1	2023	#NULL!	#NULL!	#NULL!	#NULL!	#NULL!	#NULL!	#NULL!	#NULL!	#NULL!	#NULL!	#NULL!	#NULL!	9.92637	1	#NULL!	0
438	0	2023	#NULL!	#NULL!	#NULL!	#NULL!	#NULL!	#NULL!	#NULL!	#NULL!	#NULL!	#NULL!	#NULL!	#NULL!	6.40275	1	#NULL!	0
439	0	2023	#NULL!	#NULL!	#NULL!	#NULL!	#NULL!	#NULL!	#NULL!	#NULL!	#NULL!	#NULL!	#NULL!	#NULL!	5.59763	1	#NULL!	0
440	0	2023	#NULL!	#NULL!	#NULL!	#NULL!	#NULL!	#NULL!	#NULL!	#NULL!	#NULL!	#NULL!	#NULL!	#NULL!	5.28017	1	#NULL!	0
441	1	2023	#NULL!	#NULL!	#NULL!	#NULL!	#NULL!	#NULL!	#NULL!	#NULL!	#NULL!	#NULL!	#NULL!	#NULL!	9.67967	1	#NULL!	0
442	1	2023	#NULL!	#NULL!	#NULL!	#NULL!	#NULL!	#NULL!	#NULL!	#NULL!	#NULL!	#NULL!	#NULL!	#NULL!	3.61446	1	#NULL!	0
443	1	2023	#NULL!	#NULL!	#NULL!	#NULL!	#NULL!	#NULL!	#NULL!	#NULL!	#NULL!	#NULL!	#NULL!	#NULL!	9.27806	1	#NULL!	0
444	0	2023	#NULL!	#NULL!	#NULL!	#NULL!	#NULL!	#NULL!	#NULL!	#NULL!	#NULL!	#NULL!	#NULL!	#NULL!	8.95869	1	#NULL!	0
445	0	2023	#NULL!	#NULL!	#NULL!	#NULL!	#NULL!	#NULL!	#NULL!	#NULL!	#NULL!	#NULL!	#NULL!	#NULL!	7.60088	1	8.08	1
446	1	2023	#NULL!	#NULL!	#NULL!	#NULL!	#NULL!	#NULL!	#NULL!	#NULL!	#NULL!	#NULL!	#NULL!	#NULL!	7.92408	1	7.84	1
447	0	2023	#NULL!	#NULL!	#NULL!	#NULL!	#NULL!	#NULL!	#NULL!	#NULL!	#NULL!	#NULL!	#NULL!	#NULL!	9.68158	1	8.96	1
448	1	2023	#NULL!	#NULL!	#NULL!	#NULL!	#NULL!	#NULL!	#NULL!	#NULL!	#NULL!	#NULL!	#NULL!	#NULL!	6.72021	1	7.2	1
449	1	2023	#NULL!	#NULL!	#NULL!	#NULL!	#NULL!	#NULL!	#NULL!	#NULL!	#NULL!	#NULL!	#NULL!	#NULL!	8.07229	1	8.64	1
450	1	2023	#NULL!	#NULL!	#NULL!	#NULL!	#NULL!	#NULL!	#NULL!	#NULL!	#NULL!	#NULL!	#NULL!	#NULL!	7.84471	1	10.4	1
451	1	2023	#NULL!	#NULL!	#NULL!	#NULL!	#NULL!	#NULL!	#NULL!	#NULL!	#NULL!	#NULL!	#NULL!	#NULL!	7.52343	1	6.96	1
452	1	2023	#NULL!	#NULL!	#NULL!	#NULL!	#NULL!	#NULL!	#NULL!	#NULL!	#NULL!	#NULL!	#NULL!	#NULL!	9.27711	1	7.76	1
453	1	2023	#NULL!	#NULL!	#NULL!	#NULL!	#NULL!	#NULL!	#NULL!	#NULL!	#NULL!	#NULL!	#NULL!	#NULL!	6.71735	1	8	1
454	1	2023	#NULL!	#NULL!	#NULL!	#NULL!	#NULL!	#NULL!	#NULL!	#NULL!	#NULL!	#NULL!	#NULL!	#NULL!	10.7152	1	8.8	1
455	1	2023	#NULL!	#NULL!	#NULL!	#NULL!	#NULL!	#NULL!	#NULL!	#NULL!	#NULL!	#NULL!	#NULL!	#NULL!	9.3603	1	9.68	1
456	0	2023	#NULL!	#NULL!	#NULL!	#NULL!	#NULL!	#NULL!	#NULL!	#NULL!	#NULL!	#NULL!	#NULL!	#NULL!	9.68063	1	8.8	1
457	1	2023	#NULL!	#NULL!	#NULL!	#NULL!	#NULL!	#NULL!	#NULL!	#NULL!	#NULL!	#NULL!	#NULL!	#NULL!	7.84567	1	7.44	1
458	0	2023	#NULL!	#NULL!	#NULL!	#NULL!	#NULL!	#NULL!	#NULL!	#NULL!	#NULL!	#NULL!	#NULL!	#NULL!	5.2008	1	9.2	1
459	1	2023	#NULL!	#NULL!	#NULL!	#NULL!	#NULL!	#NULL!	#NULL!	#NULL!	#NULL!	#NULL!	#NULL!	#NULL!	10.4007	1	10.88	1
460	1	2023	#NULL!	#NULL!	#NULL!	#NULL!	#NULL!	#NULL!	#NULL!	#NULL!	#NULL!	#NULL!	#NULL!	#NULL!	10.8807	1	9.68	1
461	0	2023	#NULL!	#NULL!	#NULL!	#NULL!	#NULL!	#NULL!	#NULL!	#NULL!	#NULL!	#NULL!	#NULL!	#NULL!	6.80054	1	7.92	1
462	1	2023	#NULL!	#NULL!	#NULL!	#NULL!	#NULL!	#NULL!	#NULL!	#NULL!	#NULL!	#NULL!	#NULL!	#NULL!	6.95831	1	7.52	1
463	0	2023	#NULL!	#NULL!	#NULL!	#NULL!	#NULL!	#NULL!	#NULL!	#NULL!	#NULL!	#NULL!	#NULL!	#NULL!	12.0778	1	12.32	1
464	0	2023	#NULL!	#NULL!	#NULL!	#NULL!	#NULL!	#NULL!	#NULL!	#NULL!	#NULL!	#NULL!	#NULL!	#NULL!	11.0384	1	11.84	1
465	0	2023	#NULL!	#NULL!	#NULL!	#NULL!	#NULL!	#NULL!	#NULL!	#NULL!	#NULL!	#NULL!	#NULL!	#NULL!	6.96118	1	6.72	1
466	0	2023	#NULL!	#NULL!	#NULL!	#NULL!	#NULL!	#NULL!	#NULL!	#NULL!	#NULL!	#NULL!	#NULL!	#NULL!	6.64563	1	8.96	1
467	0	2023	#NULL!	#NULL!	#NULL!	#NULL!	#NULL!	#NULL!	#NULL!	#NULL!	#NULL!	#NULL!	#NULL!	#NULL!	8.56091	1	7.92	1
468	1	2023	#NULL!	#NULL!	#NULL!	#NULL!	#NULL!	#NULL!	#NULL!	#NULL!	#NULL!	#NULL!	#NULL!	#NULL!	8.79901	1	7.52	1
469	1	2023	#NULL!	#NULL!	#NULL!	#NULL!	#NULL!	#NULL!	#NULL!	#NULL!	#NULL!	#NULL!	#NULL!	#NULL!	7.03672	1	3.92	1
470	1	2023	#NULL!	#NULL!	#NULL!	#NULL!	#NULL!	#NULL!	#NULL!	#NULL!	#NULL!	#NULL!	#NULL!	#NULL!	8.48059	1	7.92	1
471	1	2023	#NULL!	#NULL!	#NULL!	#NULL!	#NULL!	#NULL!	#NULL!	#NULL!	#NULL!	#NULL!	#NULL!	#NULL!	9.27902	1	9.76	1
472	1	2023	#NULL!	#NULL!	#NULL!	#NULL!	#NULL!	#NULL!	#NULL!	#NULL!	#NULL!	#NULL!	#NULL!	#NULL!	9.67967	1	8.96	1
473	1	2023	#NULL!	#NULL!	#NULL!	#NULL!	#NULL!	#NULL!	#NULL!	#NULL!	#NULL!	#NULL!	#NULL!	#NULL!	8.55326	1	8.16	1
474	0	2023	#NULL!	#NULL!	#NULL!	#NULL!	#NULL!	#NULL!	#NULL!	#NULL!	#NULL!	#NULL!	#NULL!	#NULL!	5.50057	1	6.8	1
475	1	2023	#NULL!	#NULL!	#NULL!	#NULL!	#NULL!	#NULL!	#NULL!	#NULL!	#NULL!	#NULL!	#NULL!	#NULL!	7.67833	1	8.32	1
476	1	2023	#NULL!	#NULL!	#NULL!	#NULL!	#NULL!	#NULL!	#NULL!	#NULL!	#NULL!	#NULL!	#NULL!	#NULL!	6.96405	1	7.76	1
477	0	2023	#NULL!	#NULL!	#NULL!	#NULL!	#NULL!	#NULL!	#NULL!	#NULL!	#NULL!	#NULL!	#NULL!	#NULL!	9.59935	1	9.2	1
478	1	2023	#NULL!	#NULL!	#NULL!	#NULL!	#NULL!	#NULL!	#NULL!	#NULL!	#NULL!	#NULL!	#NULL!	#NULL!	9.52094	1	7.76	1
479	1	2023	#NULL!	#NULL!	#NULL!	#NULL!	#NULL!	#NULL!	#NULL!	#NULL!	#NULL!	#NULL!	#NULL!	#NULL!	8.23867	1	8.32	1
480	1	2023	#NULL!	#NULL!	#NULL!	#NULL!	#NULL!	#NULL!	#NULL!	#NULL!	#NULL!	#NULL!	#NULL!	#NULL!	9.51998	1	8.4	1
481	0	2023	#NULL!	#NULL!	#NULL!	#NULL!	#NULL!	#NULL!	#NULL!	#NULL!	#NULL!	#NULL!	#NULL!	#NULL!	8.00057	1	2.64	1
482	0	2023	#NULL!	#NULL!	#NULL!	#NULL!	#NULL!	#NULL!	#NULL!	#NULL!	#NULL!	#NULL!	#NULL!	#NULL!	9.11647	1	8.88	1
483	0	2023	#NULL!	#NULL!	#NULL!	#NULL!	#NULL!	#NULL!	#NULL!	#NULL!	#NULL!	#NULL!	#NULL!	#NULL!	11.441	1	9.84	1
484	1	2023	#NULL!	#NULL!	#NULL!	#NULL!	#NULL!	#NULL!	#NULL!	#NULL!	#NULL!	#NULL!	#NULL!	#NULL!	8.62976	1	7.28	1
485	1	2023	#NULL!	#NULL!	#NULL!	#NULL!	#NULL!	#NULL!	#NULL!	#NULL!	#NULL!	#NULL!	#NULL!	#NULL!	6.96596	1	7.92	1
486	0	2023	#NULL!	#NULL!	#NULL!	#NULL!	#NULL!	#NULL!	#NULL!	#NULL!	#NULL!	#NULL!	#NULL!	#NULL!	10.2419	1	8.24	1
487	0	2023	#NULL!	#NULL!	#NULL!	#NULL!	#NULL!	#NULL!	#NULL!	#NULL!	#NULL!	#NULL!	#NULL!	#NULL!	10.9543	1	11.04	1
488	0	2023	#NULL!	#NULL!	#NULL!	#NULL!	#NULL!	#NULL!	#NULL!	#NULL!	#NULL!	#NULL!	#NULL!	#NULL!	10.3997	1	10.32	1
489	0	2023	#NULL!	#NULL!	#NULL!	#NULL!	#NULL!	#NULL!	#NULL!	#NULL!	#NULL!	#NULL!	#NULL!	#NULL!	8.31517	1	7.12	1
490	1	2023	#NULL!	#NULL!	#NULL!	#NULL!	#NULL!	#NULL!	#NULL!	#NULL!	#NULL!	#NULL!	#NULL!	#NULL!	7.60662	1	10.4	1
491	1	2023	#NULL!	#NULL!	#NULL!	#NULL!	#NULL!	#NULL!	#NULL!	#NULL!	#NULL!	#NULL!	#NULL!	#NULL!	5.68082	1	6.56	1
492	1	2023	#NULL!	#NULL!	#NULL!	#NULL!	#NULL!	#NULL!	#NULL!	#NULL!	#NULL!	#NULL!	#NULL!	#NULL!	6.00402	1	7.52	1
493	1	2023	#NULL!	#NULL!	#NULL!	#NULL!	#NULL!	#NULL!	#NULL!	#NULL!	#NULL!	#NULL!	#NULL!	#NULL!	10.4858	1	9.52	1
494	1	2023	#NULL!	#NULL!	#NULL!	#NULL!	#NULL!	#NULL!	#NULL!	#NULL!	#NULL!	#NULL!	#NULL!	#NULL!	8.07133	1	7.92	1
495	0	2023	#NULL!	#NULL!	#NULL!	#NULL!	#NULL!	#NULL!	#NULL!	#NULL!	#NULL!	#NULL!	#NULL!	#NULL!	8.47581	1	10.08	1
496	1	2023	#NULL!	#NULL!	#NULL!	#NULL!	#NULL!	#NULL!	#NULL!	#NULL!	#NULL!	#NULL!	#NULL!	#NULL!	7.8428	1	7.28	1
497	1	2023	#NULL!	#NULL!	#NULL!	#NULL!	#NULL!	#NULL!	#NULL!	#NULL!	#NULL!	#NULL!	#NULL!	#NULL!	5.52591	1	4.32	1
498	1	2023	#NULL!	#NULL!	#NULL!	#NULL!	#NULL!	#NULL!	#NULL!	#NULL!	#NULL!	#NULL!	#NULL!	#NULL!	6.47925	1	8.48	1
499	0	2023	#NULL!	#NULL!	#NULL!	#NULL!	#NULL!	#NULL!	#NULL!	#NULL!	#NULL!	#NULL!	#NULL!	#NULL!	9.35743	1	10.24	1
500	1	2023	#NULL!	#NULL!	#NULL!	#NULL!	#NULL!	#NULL!	#NULL!	#NULL!	#NULL!	#NULL!	#NULL!	#NULL!	7.83993	1	7.6	1
501	1	2023	#NULL!	#NULL!	#NULL!	#NULL!	#NULL!	#NULL!	#NULL!	#NULL!	#NULL!	#NULL!	#NULL!	#NULL!	6.55766	1	8.8	1
502	0	2023	#NULL!	#NULL!	#NULL!	#NULL!	#NULL!	#NULL!	#NULL!	#NULL!	#NULL!	#NULL!	#NULL!	#NULL!	9.75999	1	8.56	1
503	0	2023	#NULL!	#NULL!	#NULL!	#NULL!	#NULL!	#NULL!	#NULL!	#NULL!	#NULL!	#NULL!	#NULL!	#NULL!	10.0822	1	9.6	1
504	1	2023	#NULL!	#NULL!	#NULL!	#NULL!	#NULL!	#NULL!	#NULL!	#NULL!	#NULL!	#NULL!	#NULL!	#NULL!	9.43966	1	9.68	1
505	1	2023	#NULL!	#NULL!	#NULL!	#NULL!	#NULL!	#NULL!	#NULL!	#NULL!	#NULL!	#NULL!	#NULL!	#NULL!	7.67738	1	7.36	1
506	1	2023	#NULL!	#NULL!	#NULL!	#NULL!	#NULL!	#NULL!	#NULL!	#NULL!	#NULL!	#NULL!	#NULL!	#NULL!	12.3991	1	11.36	1
507	0	2023	#NULL!	#NULL!	#NULL!	#NULL!	#NULL!	#NULL!	#NULL!	#NULL!	#NULL!	#NULL!	#NULL!	#NULL!	6.88086	1	7.76	1
508	0	2023	#NULL!	#NULL!	#NULL!	#NULL!	#NULL!	#NULL!	#NULL!	#NULL!	#NULL!	#NULL!	#NULL!	#NULL!	5.67986	1	7.84	1
509	1	2023	#NULL!	#NULL!	#NULL!	#NULL!	#NULL!	#NULL!	#NULL!	#NULL!	#NULL!	#NULL!	#NULL!	#NULL!	9.51616	1	10.72	1
510	0	2023	#NULL!	#NULL!	#NULL!	#NULL!	#NULL!	#NULL!	#NULL!	#NULL!	#NULL!	#NULL!	#NULL!	#NULL!	12.8026	1	13.28	1
511	1	2023	#NULL!	#NULL!	#NULL!	#NULL!	#NULL!	#NULL!	#NULL!	#NULL!	#NULL!	#NULL!	#NULL!	#NULL!	10.5594	1	9.36	1
512	1	2023	#NULL!	#NULL!	#NULL!	#NULL!	#NULL!	#NULL!	#NULL!	#NULL!	#NULL!	#NULL!	#NULL!	#NULL!	7.43832	1	7.12	1
513	1	2023	#NULL!	#NULL!	#NULL!	#NULL!	#NULL!	#NULL!	#NULL!	#NULL!	#NULL!	#NULL!	#NULL!	#NULL!	6.63702	1	7.28	1
514	0	2023	#NULL!	#NULL!	#NULL!	#NULL!	#NULL!	#NULL!	#NULL!	#NULL!	#NULL!	#NULL!	#NULL!	#NULL!	5.91413	1	6.24	1
515	1	2023	#NULL!	#NULL!	#NULL!	#NULL!	#NULL!	#NULL!	#NULL!	#NULL!	#NULL!	#NULL!	#NULL!	#NULL!	9.5152	1	7.12	1
516	1	2023	#NULL!	#NULL!	#NULL!	#NULL!	#NULL!	#NULL!	#NULL!	#NULL!	#NULL!	#NULL!	#NULL!	#NULL!	13.0398	1	10.16	1
517	0	2023	#NULL!	#NULL!	#NULL!	#NULL!	#NULL!	#NULL!	#NULL!	#NULL!	#NULL!	#NULL!	#NULL!	#NULL!	7.76248	1	4.4	1
518	0	2023	#NULL!	#NULL!	#NULL!	#NULL!	#NULL!	#NULL!	#NULL!	#NULL!	#NULL!	#NULL!	#NULL!	#NULL!	6.87703	1	8.56	1
519	1	2023	#NULL!	#NULL!	#NULL!	#NULL!	#NULL!	#NULL!	#NULL!	#NULL!	#NULL!	#NULL!	#NULL!	#NULL!	8.3209	1	8.4	1
520	0	2023	#NULL!	#NULL!	#NULL!	#NULL!	#NULL!	#NULL!	#NULL!	#NULL!	#NULL!	#NULL!	#NULL!	#NULL!	6.9564	1	8.4	1
521	0	2023	#NULL!	#NULL!	#NULL!	#NULL!	#NULL!	#NULL!	#NULL!	#NULL!	#NULL!	#NULL!	#NULL!	#NULL!	9.84414	1	8.8	1
522	1	2023	#NULL!	#NULL!	#NULL!	#NULL!	#NULL!	#NULL!	#NULL!	#NULL!	#NULL!	#NULL!	#NULL!	#NULL!	5.27921	1	4.16	1
523	0	2023	#NULL!	#NULL!	#NULL!	#NULL!	#NULL!	#NULL!	#NULL!	#NULL!	#NULL!	#NULL!	#NULL!	#NULL!	7.03959	1	9.76	1
524	1	2023	#NULL!	#NULL!	#NULL!	#NULL!	#NULL!	#NULL!	#NULL!	#NULL!	#NULL!	#NULL!	#NULL!	#NULL!	6.95927	1	8.08	1
525	0	2023	#NULL!	#NULL!	#NULL!	#NULL!	#NULL!	#NULL!	#NULL!	#NULL!	#NULL!	#NULL!	#NULL!	#NULL!	9.52381	1	9.44	1
526	1	2023	#NULL!	#NULL!	#NULL!	#NULL!	#NULL!	#NULL!	#NULL!	#NULL!	#NULL!	#NULL!	#NULL!	#NULL!	6.24307	1	8.08	1
527	0	2023	#NULL!	#NULL!	#NULL!	#NULL!	#NULL!	#NULL!	#NULL!	#NULL!	#NULL!	#NULL!	#NULL!	#NULL!	12.5626	1	11.04	1
528	0	2023	#NULL!	#NULL!	#NULL!	#NULL!	#NULL!	#NULL!	#NULL!	#NULL!	#NULL!	#NULL!	#NULL!	#NULL!	6.48403	1	5.52	1
529	1	2023	#NULL!	#NULL!	#NULL!	#NULL!	#NULL!	#NULL!	#NULL!	#NULL!	#NULL!	#NULL!	#NULL!	#NULL!	5.76305	1	5.28	1
530	0	2023	#NULL!	#NULL!	#NULL!	#NULL!	#NULL!	#NULL!	#NULL!	#NULL!	#NULL!	#NULL!	#NULL!	#NULL!	11.1188	1	10.96	1
531	1	2023	#NULL!	#NULL!	#NULL!	#NULL!	#NULL!	#NULL!	#NULL!	#NULL!	#NULL!	#NULL!	#NULL!	#NULL!	5.52113	1	7.68	1
532	1	2023	#NULL!	#NULL!	#NULL!	#NULL!	#NULL!	#NULL!	#NULL!	#NULL!	#NULL!	#NULL!	#NULL!	#NULL!	6.96022	1	8.4	1
533	1	2023	#NULL!	#NULL!	#NULL!	#NULL!	#NULL!	#NULL!	#NULL!	#NULL!	#NULL!	#NULL!	#NULL!	#NULL!	8.16026	1	7.52	1
534	1	2023	#NULL!	#NULL!	#NULL!	#NULL!	#NULL!	#NULL!	#NULL!	#NULL!	#NULL!	#NULL!	#NULL!	#NULL!	5.76018	1	6.64	1
535	1	2023	#NULL!	#NULL!	#NULL!	#NULL!	#NULL!	#NULL!	#NULL!	#NULL!	#NULL!	#NULL!	#NULL!	#NULL!	#NULL!	0	#NULL!	#NULL!
536	1	2023	#NULL!	#NULL!	#NULL!	#NULL!	#NULL!	#NULL!	#NULL!	#NULL!	#NULL!	#NULL!	#NULL!	#NULL!	#NULL!	0	#NULL!	#NULL!
537	1	2023	#NULL!	#NULL!	#NULL!	#NULL!	#NULL!	#NULL!	#NULL!	#NULL!	#NULL!	#NULL!	#NULL!	#NULL!	#NULL!	0	#NULL!	#NULL!
538	1	2023	#NULL!	#NULL!	#NULL!	#NULL!	#NULL!	#NULL!	#NULL!	#NULL!	#NULL!	#NULL!	#NULL!	#NULL!	#NULL!	0	#NULL!	#NULL!
539	1	2023	#NULL!	#NULL!	#NULL!	#NULL!	#NULL!	#NULL!	#NULL!	#NULL!	#NULL!	#NULL!	#NULL!	#NULL!	#NULL!	0	#NULL!	#NULL!
540	0	2023	#NULL!	#NULL!	#NULL!	#NULL!	#NULL!	#NULL!	#NULL!	#NULL!	#NULL!	#NULL!	#NULL!	#NULL!	#NULL!	0	#NULL!	#NULL!
541	0	2023	#NULL!	#NULL!	#NULL!	#NULL!	#NULL!	#NULL!	#NULL!	#NULL!	#NULL!	#NULL!	#NULL!	#NULL!	#NULL!	0	#NULL!	0
542	1	2023	#NULL!	#NULL!	#NULL!	#NULL!	#NULL!	#NULL!	#NULL!	#NULL!	#NULL!	#NULL!	#NULL!	#NULL!	#NULL!	0	#NULL!	0
543	0	2023	#NULL!	#NULL!	#NULL!	#NULL!	#NULL!	#NULL!	#NULL!	#NULL!	#NULL!	#NULL!	#NULL!	#NULL!	#NULL!	0	#NULL!	0
544	1	2023	#NULL!	#NULL!	#NULL!	#NULL!	#NULL!	#NULL!	#NULL!	#NULL!	#NULL!	#NULL!	#NULL!	#NULL!	#NULL!	0	#NULL!	0
545	1	2023	#NULL!	#NULL!	#NULL!	#NULL!	#NULL!	#NULL!	#NULL!	#NULL!	#NULL!	#NULL!	#NULL!	#NULL!	#NULL!	0	1.68	1
546	0	2024	#NULL!	#NULL!	#NULL!	#NULL!	#NULL!	#NULL!	#NULL!	#NULL!	#NULL!	#NULL!	#NULL!	#NULL!	#NULL!	#NULL!	#NULL!	0
547	0	2024	#NULL!	#NULL!	#NULL!	#NULL!	#NULL!	#NULL!	#NULL!	#NULL!	#NULL!	#NULL!	#NULL!	#NULL!	#NULL!	#NULL!	#NULL!	0
548	1	2024	#NULL!	#NULL!	#NULL!	#NULL!	#NULL!	#NULL!	#NULL!	#NULL!	#NULL!	#NULL!	#NULL!	#NULL!	#NULL!	#NULL!	#NULL!	0
549	1	2024	#NULL!	#NULL!	#NULL!	#NULL!	#NULL!	#NULL!	#NULL!	#NULL!	#NULL!	#NULL!	#NULL!	#NULL!	#NULL!	#NULL!	#NULL!	0
550	0	2024	#NULL!	#NULL!	#NULL!	#NULL!	#NULL!	#NULL!	#NULL!	#NULL!	#NULL!	#NULL!	#NULL!	#NULL!	#NULL!	#NULL!	#NULL!	0
551	1	2024	#NULL!	#NULL!	#NULL!	#NULL!	#NULL!	#NULL!	#NULL!	#NULL!	#NULL!	#NULL!	#NULL!	#NULL!	#NULL!	#NULL!	#NULL!	0
552	0	2024	#NULL!	#NULL!	#NULL!	#NULL!	#NULL!	#NULL!	#NULL!	#NULL!	#NULL!	#NULL!	#NULL!	#NULL!	#NULL!	#NULL!	#NULL!	0
553	1	2024	#NULL!	#NULL!	#NULL!	#NULL!	#NULL!	#NULL!	#NULL!	#NULL!	#NULL!	#NULL!	#NULL!	#NULL!	#NULL!	#NULL!	#NULL!	0
554	0	2024	#NULL!	#NULL!	#NULL!	#NULL!	#NULL!	#NULL!	#NULL!	#NULL!	#NULL!	#NULL!	#NULL!	#NULL!	#NULL!	#NULL!	#NULL!	0
555	0	2024	#NULL!	#NULL!	#NULL!	#NULL!	#NULL!	#NULL!	#NULL!	#NULL!	#NULL!	#NULL!	#NULL!	#NULL!	#NULL!	#NULL!	#NULL!	0
556	1	2024	#NULL!	#NULL!	#NULL!	#NULL!	#NULL!	#NULL!	#NULL!	#NULL!	#NULL!	#NULL!	#NULL!	#NULL!	#NULL!	#NULL!	#NULL!	0
557	1	2024	#NULL!	#NULL!	#NULL!	#NULL!	#NULL!	#NULL!	#NULL!	#NULL!	#NULL!	#NULL!	#NULL!	#NULL!	#NULL!	#NULL!	#NULL!	0
558	0	2024	#NULL!	#NULL!	#NULL!	#NULL!	#NULL!	#NULL!	#NULL!	#NULL!	#NULL!	#NULL!	#NULL!	#NULL!	#NULL!	#NULL!	10.48	1
559	1	2024	#NULL!	#NULL!	#NULL!	#NULL!	#NULL!	#NULL!	#NULL!	#NULL!	#NULL!	#NULL!	#NULL!	#NULL!	#NULL!	#NULL!	8.88	1
560	0	2024	#NULL!	#NULL!	#NULL!	#NULL!	#NULL!	#NULL!	#NULL!	#NULL!	#NULL!	#NULL!	#NULL!	#NULL!	#NULL!	#NULL!	7.92	1
561	1	2024	#NULL!	#NULL!	#NULL!	#NULL!	#NULL!	#NULL!	#NULL!	#NULL!	#NULL!	#NULL!	#NULL!	#NULL!	#NULL!	#NULL!	8.16	1
562	0	2024	#NULL!	#NULL!	#NULL!	#NULL!	#NULL!	#NULL!	#NULL!	#NULL!	#NULL!	#NULL!	#NULL!	#NULL!	#NULL!	#NULL!	9.52	1
563	1	2024	#NULL!	#NULL!	#NULL!	#NULL!	#NULL!	#NULL!	#NULL!	#NULL!	#NULL!	#NULL!	#NULL!	#NULL!	#NULL!	#NULL!	8.48	1
564	0	2024	#NULL!	#NULL!	#NULL!	#NULL!	#NULL!	#NULL!	#NULL!	#NULL!	#NULL!	#NULL!	#NULL!	#NULL!	#NULL!	#NULL!	5.44	1
565	1	2024	#NULL!	#NULL!	#NULL!	#NULL!	#NULL!	#NULL!	#NULL!	#NULL!	#NULL!	#NULL!	#NULL!	#NULL!	#NULL!	#NULL!	8.96	1
566	1	2024	#NULL!	#NULL!	#NULL!	#NULL!	#NULL!	#NULL!	#NULL!	#NULL!	#NULL!	#NULL!	#NULL!	#NULL!	#NULL!	#NULL!	7.44	1
567	0	2024	#NULL!	#NULL!	#NULL!	#NULL!	#NULL!	#NULL!	#NULL!	#NULL!	#NULL!	#NULL!	#NULL!	#NULL!	#NULL!	#NULL!	8.48	1
568	0	2024	#NULL!	#NULL!	#NULL!	#NULL!	#NULL!	#NULL!	#NULL!	#NULL!	#NULL!	#NULL!	#NULL!	#NULL!	#NULL!	#NULL!	10.16	1
569	0	2024	#NULL!	#NULL!	#NULL!	#NULL!	#NULL!	#NULL!	#NULL!	#NULL!	#NULL!	#NULL!	#NULL!	#NULL!	#NULL!	#NULL!	10.88	1
570	1	2024	#NULL!	#NULL!	#NULL!	#NULL!	#NULL!	#NULL!	#NULL!	#NULL!	#NULL!	#NULL!	#NULL!	#NULL!	#NULL!	#NULL!	9.84	1
571	1	2024	#NULL!	#NULL!	#NULL!	#NULL!	#NULL!	#NULL!	#NULL!	#NULL!	#NULL!	#NULL!	#NULL!	#NULL!	#NULL!	#NULL!	7.44	1
572	1	2024	#NULL!	#NULL!	#NULL!	#NULL!	#NULL!	#NULL!	#NULL!	#NULL!	#NULL!	#NULL!	#NULL!	#NULL!	#NULL!	#NULL!	6.4	1
573	1	2024	#NULL!	#NULL!	#NULL!	#NULL!	#NULL!	#NULL!	#NULL!	#NULL!	#NULL!	#NULL!	#NULL!	#NULL!	#NULL!	#NULL!	9.52	1
574	0	2024	#NULL!	#NULL!	#NULL!	#NULL!	#NULL!	#NULL!	#NULL!	#NULL!	#NULL!	#NULL!	#NULL!	#NULL!	#NULL!	#NULL!	12.8	1
575	0	2024	#NULL!	#NULL!	#NULL!	#NULL!	#NULL!	#NULL!	#NULL!	#NULL!	#NULL!	#NULL!	#NULL!	#NULL!	#NULL!	#NULL!	9.04	1
576	1	2024	#NULL!	#NULL!	#NULL!	#NULL!	#NULL!	#NULL!	#NULL!	#NULL!	#NULL!	#NULL!	#NULL!	#NULL!	#NULL!	#NULL!	7.84	1
577	1	2024	#NULL!	#NULL!	#NULL!	#NULL!	#NULL!	#NULL!	#NULL!	#NULL!	#NULL!	#NULL!	#NULL!	#NULL!	#NULL!	#NULL!	7.04	1
578	1	2024	#NULL!	#NULL!	#NULL!	#NULL!	#NULL!	#NULL!	#NULL!	#NULL!	#NULL!	#NULL!	#NULL!	#NULL!	#NULL!	#NULL!	8.56	1
579	1	2024	#NULL!	#NULL!	#NULL!	#NULL!	#NULL!	#NULL!	#NULL!	#NULL!	#NULL!	#NULL!	#NULL!	#NULL!	#NULL!	#NULL!	10.48	1
580	1	2024	#NULL!	#NULL!	#NULL!	#NULL!	#NULL!	#NULL!	#NULL!	#NULL!	#NULL!	#NULL!	#NULL!	#NULL!	#NULL!	#NULL!	6	1
581	1	2024	#NULL!	#NULL!	#NULL!	#NULL!	#NULL!	#NULL!	#NULL!	#NULL!	#NULL!	#NULL!	#NULL!	#NULL!	#NULL!	#NULL!	8.96	1
582	0	2024	#NULL!	#NULL!	#NULL!	#NULL!	#NULL!	#NULL!	#NULL!	#NULL!	#NULL!	#NULL!	#NULL!	#NULL!	#NULL!	#NULL!	14.56	1
583	0	2024	#NULL!	#NULL!	#NULL!	#NULL!	#NULL!	#NULL!	#NULL!	#NULL!	#NULL!	#NULL!	#NULL!	#NULL!	#NULL!	#NULL!	8.88	1
584	1	2024	#NULL!	#NULL!	#NULL!	#NULL!	#NULL!	#NULL!	#NULL!	#NULL!	#NULL!	#NULL!	#NULL!	#NULL!	#NULL!	#NULL!	10	1
585	1	2024	#NULL!	#NULL!	#NULL!	#NULL!	#NULL!	#NULL!	#NULL!	#NULL!	#NULL!	#NULL!	#NULL!	#NULL!	#NULL!	#NULL!	5.92	1
586	1	2024	#NULL!	#NULL!	#NULL!	#NULL!	#NULL!	#NULL!	#NULL!	#NULL!	#NULL!	#NULL!	#NULL!	#NULL!	#NULL!	#NULL!	4.24	1
587	0	2024	#NULL!	#NULL!	#NULL!	#NULL!	#NULL!	#NULL!	#NULL!	#NULL!	#NULL!	#NULL!	#NULL!	#NULL!	#NULL!	#NULL!	3.44	1
588	1	2024	#NULL!	#NULL!	#NULL!	#NULL!	#NULL!	#NULL!	#NULL!	#NULL!	#NULL!	#NULL!	#NULL!	#NULL!	#NULL!	#NULL!	11.84	1
589	0	2024	#NULL!	#NULL!	#NULL!	#NULL!	#NULL!	#NULL!	#NULL!	#NULL!	#NULL!	#NULL!	#NULL!	#NULL!	#NULL!	#NULL!	6.4	1
590	0	2024	#NULL!	#NULL!	#NULL!	#NULL!	#NULL!	#NULL!	#NULL!	#NULL!	#NULL!	#NULL!	#NULL!	#NULL!	#NULL!	#NULL!	7.68	1
591	1	2024	#NULL!	#NULL!	#NULL!	#NULL!	#NULL!	#NULL!	#NULL!	#NULL!	#NULL!	#NULL!	#NULL!	#NULL!	#NULL!	#NULL!	7.04	1
592	1	2024	#NULL!	#NULL!	#NULL!	#NULL!	#NULL!	#NULL!	#NULL!	#NULL!	#NULL!	#NULL!	#NULL!	#NULL!	#NULL!	#NULL!	12.48	1
593	1	2024	#NULL!	#NULL!	#NULL!	#NULL!	#NULL!	#NULL!	#NULL!	#NULL!	#NULL!	#NULL!	#NULL!	#NULL!	#NULL!	#NULL!	9.52	1
594	1	2024	#NULL!	#NULL!	#NULL!	#NULL!	#NULL!	#NULL!	#NULL!	#NULL!	#NULL!	#NULL!	#NULL!	#NULL!	#NULL!	#NULL!	6.88	1
595	1	2024	#NULL!	#NULL!	#NULL!	#NULL!	#NULL!	#NULL!	#NULL!	#NULL!	#NULL!	#NULL!	#NULL!	#NULL!	#NULL!	#NULL!	7.2	1
596	1	2024	#NULL!	#NULL!	#NULL!	#NULL!	#NULL!	#NULL!	#NULL!	#NULL!	#NULL!	#NULL!	#NULL!	#NULL!	#NULL!	#NULL!	7.68	1
597	0	2024	#NULL!	#NULL!	#NULL!	#NULL!	#NULL!	#NULL!	#NULL!	#NULL!	#NULL!	#NULL!	#NULL!	#NULL!	#NULL!	#NULL!	9.52	1
598	0	2024	#NULL!	#NULL!	#NULL!	#NULL!	#NULL!	#NULL!	#NULL!	#NULL!	#NULL!	#NULL!	#NULL!	#NULL!	#NULL!	#NULL!	10.32	1
599	1	2024	#NULL!	#NULL!	#NULL!	#NULL!	#NULL!	#NULL!	#NULL!	#NULL!	#NULL!	#NULL!	#NULL!	#NULL!	#NULL!	#NULL!	5.84	1
600	1	2024	#NULL!	#NULL!	#NULL!	#NULL!	#NULL!	#NULL!	#NULL!	#NULL!	#NULL!	#NULL!	#NULL!	#NULL!	#NULL!	#NULL!	9.68	1
601	0	2024	#NULL!	#NULL!	#NULL!	#NULL!	#NULL!	#NULL!	#NULL!	#NULL!	#NULL!	#NULL!	#NULL!	#NULL!	#NULL!	#NULL!	9.6	1
602	1	2024	#NULL!	#NULL!	#NULL!	#NULL!	#NULL!	#NULL!	#NULL!	#NULL!	#NULL!	#NULL!	#NULL!	#NULL!	#NULL!	#NULL!	7.28	1
603	1	2024	#NULL!	#NULL!	#NULL!	#NULL!	#NULL!	#NULL!	#NULL!	#NULL!	#NULL!	#NULL!	#NULL!	#NULL!	#NULL!	#NULL!	12.8	1
604	1	2024	#NULL!	#NULL!	#NULL!	#NULL!	#NULL!	#NULL!	#NULL!	#NULL!	#NULL!	#NULL!	#NULL!	#NULL!	#NULL!	#NULL!	10.08	1
605	1	2024	#NULL!	#NULL!	#NULL!	#NULL!	#NULL!	#NULL!	#NULL!	#NULL!	#NULL!	#NULL!	#NULL!	#NULL!	#NULL!	#NULL!	5.84	1
606	1	2024	#NULL!	#NULL!	#NULL!	#NULL!	#NULL!	#NULL!	#NULL!	#NULL!	#NULL!	#NULL!	#NULL!	#NULL!	#NULL!	#NULL!	7.76	1
607	0	2024	#NULL!	#NULL!	#NULL!	#NULL!	#NULL!	#NULL!	#NULL!	#NULL!	#NULL!	#NULL!	#NULL!	#NULL!	#NULL!	#NULL!	9.92	1
608	1	2024	#NULL!	#NULL!	#NULL!	#NULL!	#NULL!	#NULL!	#NULL!	#NULL!	#NULL!	#NULL!	#NULL!	#NULL!	#NULL!	#NULL!	9.92	1
609	1	2024	#NULL!	#NULL!	#NULL!	#NULL!	#NULL!	#NULL!	#NULL!	#NULL!	#NULL!	#NULL!	#NULL!	#NULL!	#NULL!	#NULL!	11.12	1
610	0	2024	#NULL!	#NULL!	#NULL!	#NULL!	#NULL!	#NULL!	#NULL!	#NULL!	#NULL!	#NULL!	#NULL!	#NULL!	#NULL!	#NULL!	9.68	1
611	1	2024	#NULL!	#NULL!	#NULL!	#NULL!	#NULL!	#NULL!	#NULL!	#NULL!	#NULL!	#NULL!	#NULL!	#NULL!	#NULL!	#NULL!	8.88	1
612	1	2024	#NULL!	#NULL!	#NULL!	#NULL!	#NULL!	#NULL!	#NULL!	#NULL!	#NULL!	#NULL!	#NULL!	#NULL!	#NULL!	#NULL!	7.2	1
613	1	2024	#NULL!	#NULL!	#NULL!	#NULL!	#NULL!	#NULL!	#NULL!	#NULL!	#NULL!	#NULL!	#NULL!	#NULL!	#NULL!	#NULL!	10.32	1
614	0	2024	#NULL!	#NULL!	#NULL!	#NULL!	#NULL!	#NULL!	#NULL!	#NULL!	#NULL!	#NULL!	#NULL!	#NULL!	#NULL!	#NULL!	10.08	1
615	1	2024	#NULL!	#NULL!	#NULL!	#NULL!	#NULL!	#NULL!	#NULL!	#NULL!	#NULL!	#NULL!	#NULL!	#NULL!	#NULL!	#NULL!	5.68	1
616	0	2024	#NULL!	#NULL!	#NULL!	#NULL!	#NULL!	#NULL!	#NULL!	#NULL!	#NULL!	#NULL!	#NULL!	#NULL!	#NULL!	#NULL!	10.24	1
617	0	2024	#NULL!	#NULL!	#NULL!	#NULL!	#NULL!	#NULL!	#NULL!	#NULL!	#NULL!	#NULL!	#NULL!	#NULL!	#NULL!	#NULL!	10.48	1
618	0	2024	#NULL!	#NULL!	#NULL!	#NULL!	#NULL!	#NULL!	#NULL!	#NULL!	#NULL!	#NULL!	#NULL!	#NULL!	#NULL!	#NULL!	6.8	1
619	1	2024	#NULL!	#NULL!	#NULL!	#NULL!	#NULL!	#NULL!	#NULL!	#NULL!	#NULL!	#NULL!	#NULL!	#NULL!	#NULL!	#NULL!	8.48	1
620	0	2024	#NULL!	#NULL!	#NULL!	#NULL!	#NULL!	#NULL!	#NULL!	#NULL!	#NULL!	#NULL!	#NULL!	#NULL!	#NULL!	#NULL!	7.12	1
621	0	2024	#NULL!	#NULL!	#NULL!	#NULL!	#NULL!	#NULL!	#NULL!	#NULL!	#NULL!	#NULL!	#NULL!	#NULL!	#NULL!	#NULL!	9.2	1
622	1	2024	#NULL!	#NULL!	#NULL!	#NULL!	#NULL!	#NULL!	#NULL!	#NULL!	#NULL!	#NULL!	#NULL!	#NULL!	#NULL!	#NULL!	7.92	1
623	1	2024	#NULL!	#NULL!	#NULL!	#NULL!	#NULL!	#NULL!	#NULL!	#NULL!	#NULL!	#NULL!	#NULL!	#NULL!	#NULL!	#NULL!	10	1
624	0	2024	#NULL!	#NULL!	#NULL!	#NULL!	#NULL!	#NULL!	#NULL!	#NULL!	#NULL!	#NULL!	#NULL!	#NULL!	#NULL!	#NULL!	11.52	1
625	0	2024	#NULL!	#NULL!	#NULL!	#NULL!	#NULL!	#NULL!	#NULL!	#NULL!	#NULL!	#NULL!	#NULL!	#NULL!	#NULL!	#NULL!	12.08	1
626	1	2024	#NULL!	#NULL!	#NULL!	#NULL!	#NULL!	#NULL!	#NULL!	#NULL!	#NULL!	#NULL!	#NULL!	#NULL!	#NULL!	#NULL!	8	1
627	0	2024	#NULL!	#NULL!	#NULL!	#NULL!	#NULL!	#NULL!	#NULL!	#NULL!	#NULL!	#NULL!	#NULL!	#NULL!	#NULL!	#NULL!	7.6	1
628	0	2024	#NULL!	#NULL!	#NULL!	#NULL!	#NULL!	#NULL!	#NULL!	#NULL!	#NULL!	#NULL!	#NULL!	#NULL!	#NULL!	#NULL!	6.24	1
629	1	2024	#NULL!	#NULL!	#NULL!	#NULL!	#NULL!	#NULL!	#NULL!	#NULL!	#NULL!	#NULL!	#NULL!	#NULL!	#NULL!	#NULL!	7.12	1
630	1	2024	#NULL!	#NULL!	#NULL!	#NULL!	#NULL!	#NULL!	#NULL!	#NULL!	#NULL!	#NULL!	#NULL!	#NULL!	#NULL!	#NULL!	7.36	1
631	1	2024	#NULL!	#NULL!	#NULL!	#NULL!	#NULL!	#NULL!	#NULL!	#NULL!	#NULL!	#NULL!	#NULL!	#NULL!	#NULL!	#NULL!	6.56	1
632	0	2024	#NULL!	#NULL!	#NULL!	#NULL!	#NULL!	#NULL!	#NULL!	#NULL!	#NULL!	#NULL!	#NULL!	#NULL!	#NULL!	#NULL!	6.72	1
633	0	2024	#NULL!	#NULL!	#NULL!	#NULL!	#NULL!	#NULL!	#NULL!	#NULL!	#NULL!	#NULL!	#NULL!	#NULL!	#NULL!	#NULL!	11.2	1
634	0	2024	#NULL!	#NULL!	#NULL!	#NULL!	#NULL!	#NULL!	#NULL!	#NULL!	#NULL!	#NULL!	#NULL!	#NULL!	#NULL!	#NULL!	8.8	1
635	0	2024	#NULL!	#NULL!	#NULL!	#NULL!	#NULL!	#NULL!	#NULL!	#NULL!	#NULL!	#NULL!	#NULL!	#NULL!	#NULL!	#NULL!	5.28	1
636	0	2024	#NULL!	#NULL!	#NULL!	#NULL!	#NULL!	#NULL!	#NULL!	#NULL!	#NULL!	#NULL!	#NULL!	#NULL!	#NULL!	#NULL!	7.28	1
637	0	2024	#NULL!	#NULL!	#NULL!	#NULL!	#NULL!	#NULL!	#NULL!	#NULL!	#NULL!	#NULL!	#NULL!	#NULL!	#NULL!	#NULL!	7.12	1
638	1	2024	#NULL!	#NULL!	#NULL!	#NULL!	#NULL!	#NULL!	#NULL!	#NULL!	#NULL!	#NULL!	#NULL!	#NULL!	#NULL!	#NULL!	8.72	1
639	0	2024	#NULL!	#NULL!	#NULL!	#NULL!	#NULL!	#NULL!	#NULL!	#NULL!	#NULL!	#NULL!	#NULL!	#NULL!	#NULL!	#NULL!	5.52	1
640	0	2024	#NULL!	#NULL!	#NULL!	#NULL!	#NULL!	#NULL!	#NULL!	#NULL!	#NULL!	#NULL!	#NULL!	#NULL!	#NULL!	#NULL!	7.84	1
641	1	2024	#NULL!	#NULL!	#NULL!	#NULL!	#NULL!	#NULL!	#NULL!	#NULL!	#NULL!	#NULL!	#NULL!	#NULL!	#NULL!	#NULL!	8.96	1
642	1	2024	#NULL!	#NULL!	#NULL!	#NULL!	#NULL!	#NULL!	#NULL!	#NULL!	#NULL!	#NULL!	#NULL!	#NULL!	#NULL!	#NULL!	7.28	1
643	0	2024	#NULL!	#NULL!	#NULL!	#NULL!	#NULL!	#NULL!	#NULL!	#NULL!	#NULL!	#NULL!	#NULL!	#NULL!	#NULL!	#NULL!	7.12	1
644	0	2024	#NULL!	#NULL!	#NULL!	#NULL!	#NULL!	#NULL!	#NULL!	#NULL!	#NULL!	#NULL!	#NULL!	#NULL!	#NULL!	#NULL!	11.12	1
645	1	2024	#NULL!	#NULL!	#NULL!	#NULL!	#NULL!	#NULL!	#NULL!	#NULL!	#NULL!	#NULL!	#NULL!	#NULL!	#NULL!	#NULL!	8.8	1
646	1	2024	#NULL!	#NULL!	#NULL!	#NULL!	#NULL!	#NULL!	#NULL!	#NULL!	#NULL!	#NULL!	#NULL!	#NULL!	#NULL!	#NULL!	8.24	1
647	1	2024	#NULL!	#NULL!	#NULL!	#NULL!	#NULL!	#NULL!	#NULL!	#NULL!	#NULL!	#NULL!	#NULL!	#NULL!	#NULL!	#NULL!	7.04	1
648	0	2024	#NULL!	#NULL!	#NULL!	#NULL!	#NULL!	#NULL!	#NULL!	#NULL!	#NULL!	#NULL!	#NULL!	#NULL!	#NULL!	#NULL!	7.6	1
649	1	2024	#NULL!	#NULL!	#NULL!	#NULL!	#NULL!	#NULL!	#NULL!	#NULL!	#NULL!	#NULL!	#NULL!	#NULL!	#NULL!	#NULL!	7.2	1
650	0	2024	#NULL!	#NULL!	#NULL!	#NULL!	#NULL!	#NULL!	#NULL!	#NULL!	#NULL!	#NULL!	#NULL!	#NULL!	#NULL!	#NULL!	8.8	1
651	1	2024	#NULL!	#NULL!	#NULL!	#NULL!	#NULL!	#NULL!	#NULL!	#NULL!	#NULL!	#NULL!	#NULL!	#NULL!	#NULL!	#NULL!	4.08	1
652	0	2024	#NULL!	#NULL!	#NULL!	#NULL!	#NULL!	#NULL!	#NULL!	#NULL!	#NULL!	#NULL!	#NULL!	#NULL!	#NULL!	#NULL!	9.68	1
653	1	2024	#NULL!	#NULL!	#NULL!	#NULL!	#NULL!	#NULL!	#NULL!	#NULL!	#NULL!	#NULL!	#NULL!	#NULL!	#NULL!	#NULL!	8.48	1
654	0	2024	#NULL!	#NULL!	#NULL!	#NULL!	#NULL!	#NULL!	#NULL!	#NULL!	#NULL!	#NULL!	#NULL!	#NULL!	#NULL!	#NULL!	9.6	1
655	1	2024	#NULL!	#NULL!	#NULL!	#NULL!	#NULL!	#NULL!	#NULL!	#NULL!	#NULL!	#NULL!	#NULL!	#NULL!	#NULL!	#NULL!	3.76	1
656	1	2024	#NULL!	#NULL!	#NULL!	#NULL!	#NULL!	#NULL!	#NULL!	#NULL!	#NULL!	#NULL!	#NULL!	#NULL!	#NULL!	#NULL!	7.36	1
657	0	2024	#NULL!	#NULL!	#NULL!	#NULL!	#NULL!	#NULL!	#NULL!	#NULL!	#NULL!	#NULL!	#NULL!	#NULL!	#NULL!	#NULL!	7.36	1
658	1	2024	#NULL!	#NULL!	#NULL!	#NULL!	#NULL!	#NULL!	#NULL!	#NULL!	#NULL!	#NULL!	#NULL!	#NULL!	#NULL!	#NULL!	11.28	1
659	1	2024	#NULL!	#NULL!	#NULL!	#NULL!	#NULL!	#NULL!	#NULL!	#NULL!	#NULL!	#NULL!	#NULL!	#NULL!	#NULL!	#NULL!	9.6	1
660	1	2024	#NULL!	#NULL!	#NULL!	#NULL!	#NULL!	#NULL!	#NULL!	#NULL!	#NULL!	#NULL!	#NULL!	#NULL!	#NULL!	#NULL!	6.24	1
661	1	2024	#NULL!	#NULL!	#NULL!	#NULL!	#NULL!	#NULL!	#NULL!	#NULL!	#NULL!	#NULL!	#NULL!	#NULL!	#NULL!	#NULL!	6.88	1
662	0	2024	#NULL!	#NULL!	#NULL!	#NULL!	#NULL!	#NULL!	#NULL!	#NULL!	#NULL!	#NULL!	#NULL!	#NULL!	#NULL!	#NULL!	6.8	1
663	0	2024	#NULL!	#NULL!	#NULL!	#NULL!	#NULL!	#NULL!	#NULL!	#NULL!	#NULL!	#NULL!	#NULL!	#NULL!	#NULL!	#NULL!	9.76	1
664	1	2024	#NULL!	#NULL!	#NULL!	#NULL!	#NULL!	#NULL!	#NULL!	#NULL!	#NULL!	#NULL!	#NULL!	#NULL!	#NULL!	#NULL!	6.96	1
665	1	2024	#NULL!	#NULL!	#NULL!	#NULL!	#NULL!	#NULL!	#NULL!	#NULL!	#NULL!	#NULL!	#NULL!	#NULL!	#NULL!	#NULL!	6.56	1
666	1	2024	#NULL!	#NULL!	#NULL!	#NULL!	#NULL!	#NULL!	#NULL!	#NULL!	#NULL!	#NULL!	#NULL!	#NULL!	#NULL!	#NULL!	7.76	1
667	1	2024	#NULL!	#NULL!	#NULL!	#NULL!	#NULL!	#NULL!	#NULL!	#NULL!	#NULL!	#NULL!	#NULL!	#NULL!	#NULL!	#NULL!	8.4	1
668	0	2024	#NULL!	#NULL!	#NULL!	#NULL!	#NULL!	#NULL!	#NULL!	#NULL!	#NULL!	#NULL!	#NULL!	#NULL!	#NULL!	#NULL!	9.12	1
669	1	2024	#NULL!	#NULL!	#NULL!	#NULL!	#NULL!	#NULL!	#NULL!	#NULL!	#NULL!	#NULL!	#NULL!	#NULL!	#NULL!	#NULL!	7.92	1
